# Supplementary material for: Molecular characterization of pro-metastatic functions of β4-integrin in colorectal cancer
Source: Oncotarget. 2017 Sep 27;8(54):92333–45. doi: 10.18632/oncotarget.21290 (PMC5696185; doi:10.18632/oncotarget.21290)
Supplement: Supplementary file 2 [file oncotarget-08-92333-s002.xls]

## Sheet: Annotations
To characterize the gene expression profiles in highly metastatic cell lines, total RNA was isolated from MC38 cells, LM10 cells and corresponding liver metastases generated in C57BL/6 mice using these cell lines via splenic injection. Microarray analyses were performed using GeneChip 430 Mouse Exon 1.0 ST Array from Affymetrix that contains 30 arrays for analyzing 28,853 mouse genes, and signal …

## Sheet: Genes Increase in Liver Mets
Gene Symbol	MC38	MC38-LM10	Fold Change	Genbank	Chromosome	Description	GO Biological Process	GO Cellular Component	GO Molecular Function
Zbtb16	53.7	222.5	4.14339	BQ174973	0	PREDICTED: zinc finger and BTB domain containing 16 [Mus musculus], mRNA sequence	1501 ; skeletal development ; inferred from mutant phenotype ; 8285 ; negative regulation of cell proliferation ; inferred from mutant phenotype ; 9880 ; embryonic pattern specification ; inferred from mutant phenotype ; 9952 ; anterior/posterior pattern formation ; inferred from mutant phenotype ; 30326 ; embryonic limb morphogenesis ; inferred from mutant phenotype ; 35110 ; leg morphogenesis ;…	5634 ; nucleus ; inferred from direct assay ; 17053 ; transcriptional repressor complex ; inferred from sequence or structural similarity ; 5634 ; nucleus ; inferred from electronic annotation	3677 ; DNA binding ; inferred from sequence or structural similarity ; 5515 ; protein binding ; inferred from physical interaction ; 16566 ; specific transcriptional repressor activity ; inferred from sequence or structural similarity ; 3676 ; nucleic acid binding ; inferred from electronic annotation ; 5515 ; protein binding ; inferred from electronic annotation ; 8270 ; zinc ion binding ; infer…
Xlr ; 3830403N18Rik	349.1	817.5	2.34174	BC005560	20	X-linked lymphocyte-regulated complex ; RIKEN cDNA 3830403N18 gene
Xlkd1	191.8	784.8	4.09176	AV124537	7	extra cellular link domain-containing 1	6027 ; glycosaminoglycan catabolism ; inferred from direct assay ; 7155 ; cell adhesion ; Unknown ; 7155 ; cell adhesion ; inferred from electronic annotation	5886 ; plasma membrane ; inferred from direct assay	4872 ; receptor activity ; inferred from electronic annotation ; 4888 ; transmembrane receptor activity ; inferred from direct assay ; 5540 ; hyaluronic acid binding ; inferred from direct assay ; 5540 ; hyaluronic acid binding ; inferred from electronic annotation
X83313	4712.5	10945.5	2.32265	BG065719	0	EST X83313
Wt1	24.2	133.8	5.52893	M55512	2	Wilms tumor homolog	1656 ; metanephros development ; inferred from mutant phenotype ; 1747 ; eye development (sensu Mammalia) ; inferred from mutant phenotype ; 1823 ; mesonephros development ; inferred from mutant phenotype ; 6350 ; transcription ; inferred from electronic annotation ; 6355 ; regulation of transcription, DNA-dependent ; inferred from direct assay ; 6357 ; regulation of transcription from RNA polyme…	5634 ; nucleus ; inferred from direct assay ; 5737 ; cytoplasm ; inferred from direct assay ; 5634 ; nucleus ; inferred from electronic annotation	3676 ; nucleic acid binding ; inferred from electronic annotation ; 3677 ; DNA binding ; inferred from electronic annotation ; 3700 ; transcription factor activity ; inferred from electronic annotation ; 5515 ; protein binding ; inferred from physical interaction ; 8270 ; zinc ion binding ; inferred from electronic annotation ; 46872 ; metal ion binding ; inferred from electronic annotation
Vtn	1554.8	3784.8	2.43427	NM_011707	11	vitronectin	7155 ; cell adhesion ; inferred from electronic annotation ; 7160 ; cell-matrix adhesion ; inferred from direct assay	5578 ; extracellular matrix (sensu Metazoa) ; inferred from direct assay ; 5615 ; extracellular space ; Unknown	5515 ; protein binding ; inferred from electronic annotation ; 8201 ; heparin binding ; inferred from electronic annotation
Vegfa	160.4	409.2	2.55112	U50279	17	vascular endothelial growth factor A	74 ; regulation of progression through cell cycle ; inferred from electronic annotation ; 1525 ; angiogenesis ; inferred from direct assay ; 1525 ; angiogenesis ; inferred from mutant phenotype ; 1568 ; blood vessel development ; inferred from mutant phenotype ; 6916 ; anti-apoptosis ; inferred from mutant phenotype ; 7275 ; development ; inferred from electronic annotation ; 7498 ; mesoderm deve…	5615 ; extracellular space ; Unknown ; 5737 ; cytoplasm ; inferred from direct assay ; 16020 ; membrane ; inferred from electronic annotation	8083 ; growth factor activity ; inferred from electronic annotation ; 8201 ; heparin binding ; inferred from electronic annotation
Vcl	113	145.3	1.28584	BM238599	0	Vinculin, mRNA (cDNA clone MGC:6134 IMAGE:3495710)	7155 ; cell adhesion ; inferred from direct assay ; 8152 ; metabolism ; Unknown ; 30032 ; lamellipodium biogenesis ; inferred from direct assay ; 30334 ; regulation of cell migration ; inferred from direct assay ; 7155 ; cell adhesion ; inferred from electronic annotation	5856 ; cytoskeleton ; inferred from electronic annotation ; 5911 ; intercellular junction ; inferred from direct assay ; 5912 ; adherens junction ; inferred from direct assay ; 5925 ; focal adhesion ; inferred from direct assay ; 15629 ; actin cytoskeleton ; inferred from electronic annotation ; 43034 ; costamere ; inferred from direct assay	3779 ; actin binding ; inferred from electronic annotation ; 5198 ; structural molecule activity ; inferred from electronic annotation ; 5515 ; protein binding ; inferred from physical interaction ; 16491 ; oxidoreductase activity ; Unknown ; 5515 ; protein binding ; inferred from electronic annotation
Usp20	223.2	563.5	2.52464	AK006800	2	ubiquitin specific peptidase 20	6511 ; ubiquitin-dependent protein catabolism ; Unknown ; 6512 ; ubiquitin cycle ; Unknown ; 6511 ; ubiquitin-dependent protein catabolism ; inferred from electronic annotation ; 6512 ; ubiquitin cycle ; inferred from electronic annotation		4197 ; cysteine-type endopeptidase activity ; Unknown ; 4221 ; ubiquitin thiolesterase activity ; Unknown ; 8233 ; peptidase activity ; inferred from electronic annotation ; 4197 ; cysteine-type endopeptidase activity ; inferred from electronic annotation ; 4221 ; ubiquitin thiolesterase activity ; inferred from electronic annotation
Uroc1	65.9	329.8	5.00455	BC022133	6	urocanase domain containing 1	6547 ; histidine metabolism ; inferred from electronic annotation ; 6548 ; histidine catabolism ; inferred from electronic annotation		16153 ; urocanate hydratase activity ; inferred from electronic annotation ; 16787 ; hydrolase activity ; inferred from electronic annotation ; 16829 ; lyase activity ; inferred from electronic annotation
Upp1	1056.9	2529.2	2.39304	NM_009477	0	uridine phosphorylase 1	9116 ; nucleoside metabolism ; inferred from electronic annotation ; 9166 ; nucleotide catabolism ; inferred from electronic annotation	5737 ; cytoplasm ; inferred from electronic annotation	3824 ; catalytic activity ; inferred from electronic annotation ; 4850 ; uridine phosphorylase activity ; inferred from electronic annotation ; 16740 ; transferase activity ; inferred from electronic annotation ; 16757 ; transferase activity, transferring glycosyl groups ; inferred from electronic annotation
Upk1b	28.1	204.9	7.29181	BB427704	16	uroplakin 1B		16021 ; integral to membrane ; inferred from electronic annotation
Ttpa	441.9	2303.9	5.21362	AU019171	4	tocopherol (alpha) transfer protein	6810 ; transport ; Unknown ; 7566 ; embryo implantation ; inferred from mutant phenotype ; 42360 ; vitamin E metabolism ; inferred from mutant phenotype ; 6810 ; transport ; inferred from electronic annotation	5622 ; intracellular ; Unknown ; 5737 ; cytoplasm ; traceable author statement ; 5622 ; intracellular ; inferred from electronic annotation	5215 ; transporter activity ; Unknown ; 8431 ; vitamin E binding ; traceable author statement ; 5215 ; transporter activity ; inferred from electronic annotation
Ttc9	56.1	188.4	3.35829	BB106428	12	tetratricopeptide repeat domain 9			5488 ; binding ; inferred from electronic annotation
Trib3	454	1472.7	3.24383	BC012955	2	tribbles homolog 3 (Drosophila)	6350 ; transcription ; inferred from electronic annotation ; 6355 ; regulation of transcription, DNA-dependent ; inferred from electronic annotation ; 6468 ; protein amino acid phosphorylation ; inferred from electronic annotation ; 6915 ; apoptosis ; inferred from electronic annotation ; 6915 ; apoptosis ; inferred from sequence or structural similarity ; 43405 ; regulation of MAPK activity ; in…	5634 ; nucleus ; inferred from direct assay ; 5634 ; nucleus ; inferred from electronic annotation	3714 ; transcription corepressor activity ; inferred from direct assay ; 4672 ; protein kinase activity ; inferred from electronic annotation ; 4860 ; protein kinase inhibitor activity ; inferred from electronic annotation ; 5515 ; protein binding ; inferred from physical interaction ; 5524 ; ATP binding ; inferred from electronic annotation ; 19901 ; protein kinase binding ; inferred from physic…
Trfr2	255.4	695.7	2.72396	AV027486	5	transferrin receptor 2	6508 ; proteolysis ; inferred from electronic annotation ; 6879 ; iron ion homeostasis ; traceable author statement	16021 ; integral to membrane ; inferred from sequence or structural similarity ; 16021 ; integral to membrane ; Unknown ; 16021 ; integral to membrane ; inferred from electronic annotation	4872 ; receptor activity ; inferred from electronic annotation ; 4998 ; transferrin receptor activity ; traceable author statement ; 8233 ; peptidase activity ; inferred from electronic annotation
Trf	99.1	295.1	2.9778	BM237750	0	Transferrin (Trf), mRNA	6810 ; transport ; inferred from electronic annotation ; 6826 ; iron ion transport ; Unknown ; 6879 ; iron ion homeostasis ; Unknown ; 6826 ; iron ion transport ; inferred from electronic annotation ; 6879 ; iron ion homeostasis ; inferred from electronic annotation	5576 ; extracellular region ; Unknown ; 5615 ; extracellular space ; Unknown ; 5768 ; endosome ; inferred from direct assay ; 30139 ; endocytic vesicle ; inferred from direct assay ; 30139 ; endocytic vesicle ; inferred from sequence or structural similarity ; 5576 ; extracellular region ; inferred from electronic annotation	5506 ; iron ion binding ; inferred from electronic annotation ; 8199 ; ferric iron binding ; Unknown ; 46872 ; metal ion binding ; inferred from electronic annotation ; 8199 ; ferric iron binding ; inferred from electronic annotation
Trem1	254.1	439.2	1.72845	BB784999	17	triggering receptor expressed on myeloid cells 1		5615 ; extracellular space ; Unknown ; 16021 ; integral to membrane ; Unknown ; 16021 ; integral to membrane ; inferred from electronic annotation	4872 ; receptor activity ; inferred from electronic annotation
Tnfrsf9	284.8	569.3	1.99895	BM250782	4	tumor necrosis factor receptor superfamily, member 9	6952 ; defense response ; inferred from electronic annotation	5886 ; plasma membrane ; inferred from electronic annotation ; 16021 ; integral to membrane ; Unknown ; 16021 ; integral to membrane ; inferred from electronic annotation	4872 ; receptor activity ; inferred from electronic annotation ; 5515 ; protein binding ; inferred from physical interaction
Tmlhe	123.5	290.1	2.34899	AY033513	20	trimethyllysine hydroxylase, epsilon	45329 ; carnitine biosynthesis ; inferred from direct assay ; 45329 ; carnitine biosynthesis ; inferred from electronic annotation	5739 ; mitochondrion ; inferred from direct assay ; 5739 ; mitochondrion ; inferred from electronic annotation	5506 ; iron ion binding ; inferred from electronic annotation ; 16491 ; oxidoreductase activity ; inferred from electronic annotation ; 16702 ; oxidoreductase activity, acting on single donors with incorporation of molecular oxygen, incorporation of two atoms of oxygen ; inferred from direct assay ; 50353 ; trimethyllysine dioxygenase activity ; inferred from electronic annotation ; 16702 ; oxido…
Tmem56	123.9	336.2	2.71348	BB667728	3	transmembrane protein 56		16021 ; integral to membrane ; inferred from electronic annotation
Tmem47	23.8	70.7	2.97059	NM_138751	20	transmembrane protein 47		16021 ; integral to membrane ; inferred from electronic annotation
Tmem30b	53.3	125.2	2.34897	BG068678	12	transmembrane protein 30B		16020 ; membrane ; Unknown ; 16020 ; membrane ; inferred from electronic annotation
Tm7sf1	134.8	407.4	3.02226	AW546472	13	transmembrane 7 superfamily member 1		16021 ; integral to membrane ; Unknown ; 16021 ; integral to membrane ; inferred from electronic annotation
Tm4sf4	364.9	767.2	2.10249	BC010814	3	transmembrane 4 superfamily member 4		16021 ; integral to membrane ; inferred from electronic annotation
Tm4sf1	82.1	171.7	2.09135	BE373761	3	transmembrane 4 superfamily member 1		16021 ; integral to membrane ; Unknown ; 16021 ; integral to membrane ; inferred from electronic annotation
Timp3	236.3	569.1	2.40838	BI111620	10	tissue inhibitor of metalloproteinase 3	7169 ; transmembrane receptor protein tyrosine kinase signaling pathway ; non-traceable author statement	5578 ; extracellular matrix (sensu Metazoa) ; inferred from electronic annotation ; 5604 ; basement membrane ; inferred from direct assay	4857 ; enzyme inhibitor activity ; inferred from electronic annotation ; 8191 ; metalloendopeptidase inhibitor activity ; inferred from electronic annotation
Timp1	2243.8	4835.1	2.15487	BC008107	20	tissue inhibitor of metalloproteinase 1	43249 ; erythrocyte maturation ; inferred from electronic annotation	5578 ; extracellular matrix (sensu Metazoa) ; inferred from direct assay ; 5604 ; basement membrane ; inferred from direct assay ; 5615 ; extracellular space ; Unknown ; 5578 ; extracellular matrix (sensu Metazoa) ; inferred from electronic annotation	4857 ; enzyme inhibitor activity ; inferred from electronic annotation ; 8191 ; metalloendopeptidase inhibitor activity ; inferred from electronic annotation
Tiam1	16.5	72.9	4.41818	BB271992	0	T-cell lymphoma invasion and metastasis 1	7165 ; signal transduction ; inferred from electronic annotation ; 7242 ; intracellular signaling cascade ; inferred from electronic annotation ; 7264 ; small GTPase mediated signal transduction ; inferred from direct assay ; 48013 ; ephrin receptor signaling pathway ; inferred from direct assay ; 50772 ; positive regulation of axonogenesis ; inferred from mutant phenotype	5886 ; plasma membrane ; inferred from direct assay	5057 ; receptor signaling protein activity ; inferred from electronic annotation ; 5085 ; guanyl-nucleotide exchange factor activity ; inferred from direct assay ; 5515 ; protein binding ; inferred from electronic annotation ; 5543 ; phospholipid binding ; inferred from direct assay ; 46875 ; ephrin receptor binding ; inferred from physical interaction ; 5085 ; guanyl-nucleotide exchange factor a…
Tfpi2	205.2	431.6	2.10331	NM_009364	6	tissue factor pathway inhibitor 2	7596 ; blood coagulation ; inferred from electronic annotation	5576 ; extracellular region ; inferred from electronic annotation ; 5615 ; extracellular space ; Unknown	4866 ; endopeptidase inhibitor activity ; inferred from electronic annotation ; 4867 ; serine-type endopeptidase inhibitor activity ; inferred from electronic annotation ; 30414 ; protease inhibitor activity ; inferred from electronic annotation
Tdo2	386.6	1250.3	3.23409	AI098840	3	tryptophan 2,3-dioxygenase	6568 ; tryptophan metabolism ; inferred from electronic annotation		4833 ; tryptophan 2,3-dioxygenase activity ; inferred from electronic annotation ; 5506 ; iron ion binding ; inferred from electronic annotation ; 16491 ; oxidoreductase activity ; inferred from electronic annotation ; 16702 ; oxidoreductase activity, acting on single donors with incorporation of molecular oxygen, incorporation of two atoms of oxygen ; inferred from electronic annotation ; 46872 …
Tat	161.3	1174.1	7.27898	BC024120	8	tyrosine aminotransferase	6519 ; amino acid and derivative metabolism ; inferred from electronic annotation ; 6559 ; L-phenylalanine catabolism ; Unknown ; 6572 ; tyrosine catabolism ; Unknown ; 9058 ; biosynthesis ; Unknown ; 9072 ; aromatic amino acid family metabolism ; inferred from electronic annotation ; 9074 ; aromatic amino acid family catabolism ; inferred from electronic annotation ; 6559 ; L-phenylalanine catab…	5739 ; mitochondrion ; inferred from direct assay	3824 ; catalytic activity ; inferred from electronic annotation ; 4838 ; tyrosine transaminase activity ; Unknown ; 8483 ; transaminase activity ; Unknown ; 16740 ; transferase activity ; Unknown ; 16769 ; transferase activity, transferring nitrogenous groups ; inferred from electronic annotation ; 16847 ; 1-aminocyclopropane-1-carboxylate synthase activity ; inferred from electronic annotation ;…
Tagln	900.2	2021.4	2.2455	BB114067	9	transgelin	7010 ; cytoskeleton organization and biogenesis ; inferred from mutant phenotype ; 7517 ; muscle development ; inferred from electronic annotation
Sult1e1	27.4	179.6	6.55474	NM_023135	5	sulfotransferase family 1E, member 1	7565 ; pregnancy ; inferred from mutant phenotype ; 8210 ; estrogen metabolism ; inferred from mutant phenotype		4304 ; estrone sulfotransferase activity ; inferred from electronic annotation ; 5496 ; steroid binding ; inferred from electronic annotation ; 8146 ; sulfotransferase activity ; inferred from electronic annotation ; 16740 ; transferase activity ; inferred from electronic annotation
Sult1d1	178.6	452.1	2.53135	NM_016771	5	sulfotransferase family 1D, member 1	103 ; sulfate assimilation ; inferred from direct assay		4062 ; aryl sulfotransferase activity ; inferred from direct assay ; 8146 ; sulfotransferase activity ; Unknown ; 16740 ; transferase activity ; inferred from electronic annotation ; 17067 ; tyrosine-ester sulfotransferase activity ; inferred from electronic annotation ; 8146 ; sulfotransferase activity ; inferred from electronic annotation
Stmn2	23.3	122.7	5.26609	BM115022	3	stathmin-like 2	7242 ; intracellular signaling cascade ; inferred from electronic annotation	16020 ; membrane ; inferred from electronic annotation ; 30426 ; growth cone ; inferred from direct assay	5515 ; protein binding ; inferred from physical interaction
Steap4	312.2	597.3	1.9132	NM_054098	5	STEAP family member 4	45444 ; fat cell differentiation ; inferred from sequence or structural similarity ; 6118 ; electron transport ; inferred from electronic annotation ; 45444 ; fat cell differentiation ; inferred from expression pattern	16021 ; integral to membrane ; inferred from electronic annotation ; 5886 ; plasma membrane ; inferred from sequence or structural similarity ; 5887 ; integral to plasma membrane ; inferred from sequence or structural similarity ; 5886 ; plasma membrane ; inferred from direct assay ; 5887 ; integral to plasma membrane ; traceable author statement
Steap1	992.4	2103.5	2.11961	AF297098	5	six transmembrane epithelial antigen of the prostate 1		16021 ; integral to membrane ; inferred from electronic annotation
Stard10	731.1	1626.7	2.225	NM_019990	7	START domain containing 10
Stab2	98.6	231.6	2.34888	NM_138673	10	stabilin 2	6897 ; endocytosis ; inferred from electronic annotation ; 7155 ; cell adhesion ; Unknown ; 6897 ; endocytosis ; inferred from sequence or structural similarity ; 7155 ; cell adhesion ; inferred from electronic annotation	16021 ; integral to membrane ; inferred from electronic annotation ; 9897 ; external side of plasma membrane ; inferred from sequence or structural similarity	3779 ; actin binding ; Unknown ; 4872 ; receptor activity ; inferred from electronic annotation ; 5198 ; structural molecule activity ; inferred from electronic annotation ; 5509 ; calcium ion binding ; Unknown ; 5540 ; hyaluronic acid binding ; inferred from electronic annotation ; 5540 ; hyaluronic acid binding ; inferred from sequence or structural similarity ; 8368 ; Gram-negative bacterial b…
Srpx	48.9	118.2	2.41718	AB028050	20	sushi-repeat-containing protein		5615 ; extracellular space ; Unknown
Sqstm1	145.2	317.4	2.18595	AW741388	11	sequestosome 1	6915 ; apoptosis ; inferred from electronic annotation ; 6955 ; immune response ; inferred from electronic annotation ; 30154 ; cell differentiation ; inferred from electronic annotation ; 6950 ; response to stress ; inferred from sequence or structural similarity ; 7242 ; intracellular signaling cascade ; inferred from sequence or structural similarity ; 8104 ; protein localization ; inferred fr…	5829 ; cytosol ; inferred from sequence or structural similarity	3712 ; transcription cofactor activity ; traceable author statement ; 8270 ; zinc ion binding ; inferred from electronic annotation ; 46872 ; metal ion binding ; inferred from electronic annotation ; 5515 ; protein binding ; inferred from physical interaction ; 19901 ; protein kinase binding ; inferred from sequence or structural similarity ; 42169 ; SH2 domain binding ; inferred from sequence or…
Spn	232.7	494.5	2.12505	BB160586	7	sialophorin	1562 ; response to protozoa ; inferred from direct assay ; 1808 ; negative regulation of type IV hypersensitivity ; inferred from mutant phenotype ; 7162 ; negative regulation of cell adhesion ; inferred from direct assay ; 7162 ; negative regulation of cell adhesion ; inferred from mutant phenotype ; 7166 ; cell surface receptor linked signal transduction ; inferred from direct assay ; 8624 ; in…	1931 ; uropod ; inferred from direct assay ; 5604 ; basement membrane ; inferred from direct assay ; 5615 ; extracellular space ; inferred from sequence or structural similarity ; 5887 ; integral to plasma membrane ; inferred from direct assay ; 9897 ; external side of plasma membrane ; inferred from direct assay ; 16021 ; integral to membrane ; inferred from electronic annotation	5515 ; protein binding ; inferred from physical interaction ; 8367 ; bacterial binding ; inferred from mutant phenotype ; 8367 ; bacterial binding ; inferred from sequence or structural similarity
Spata13	52.9	154.1	2.91304	BB453810	0	MFLJ00298 protein	7242 ; intracellular signaling cascade ; inferred from electronic annotation		5085 ; guanyl-nucleotide exchange factor activity ; inferred from electronic annotation
Soat2	139.2	304.5	2.1875	BC025931	15	sterol O-acyltransferase 2	6629 ; lipid metabolism ; inferred from electronic annotation ; 8202 ; steroid metabolism ; inferred from electronic annotation ; 8203 ; cholesterol metabolism ; inferred from electronic annotation ; 18346 ; protein amino acid prenylation ; Unknown	5624 ; membrane fraction ; inferred from direct assay ; 5783 ; endoplasmic reticulum ; inferred from electronic annotation ; 16021 ; integral to membrane ; Unknown ; 16021 ; integral to membrane ; inferred from electronic annotation	4772 ; sterol O-acyltransferase activity ; inferred from electronic annotation ; 8318 ; protein prenyltransferase activity ; Unknown ; 8415 ; acyltransferase activity ; inferred from electronic annotation ; 16740 ; transferase activity ; inferred from electronic annotation
Smurf1	147.2	252.6	1.71603	BB832916	5	SMAD specific E3 ubiquitin protein ligase 1	6464 ; protein modification ; inferred from electronic annotation ; 6512 ; ubiquitin cycle ; inferred from electronic annotation ; 6464 ; protein modification ; inferred from sequence or structural similarity ; 6512 ; ubiquitin cycle ; inferred from sequence or structural similarity ; 7398 ; ectoderm development ; inferred from sequence or structural similarity ; 30154 ; cell differentiation ; in…	5622 ; intracellular ; inferred from electronic annotation ; 5622 ; intracellular ; inferred from sequence or structural similarity	4842 ; ubiquitin-protein ligase activity ; inferred from electronic annotation ; 16874 ; ligase activity ; inferred from electronic annotation ; 4842 ; ubiquitin-protein ligase activity ; inferred from sequence or structural similarity
Smpd3	94.1	187.6	1.99362	BF456582	8	sphingomyelin phosphodiesterase 3, neutral	6684 ; sphingomyelin metabolism ; inferred from direct assay ; 6950 ; response to stress ; traceable author statement ; 7049 ; cell cycle ; inferred from electronic annotation ; 7165 ; signal transduction ; traceable author statement ; 7275 ; development ; inferred from electronic annotation	5794 ; Golgi apparatus ; inferred from direct assay ; 5795 ; Golgi stack ; inferred from electronic annotation ; 16021 ; integral to membrane ; Unknown ; 16021 ; integral to membrane ; inferred from electronic annotation	287 ; magnesium ion binding ; inferred from electronic annotation ; 4767 ; sphingomyelin phosphodiesterase activity ; inferred from direct assay ; 16787 ; hydrolase activity ; inferred from electronic annotation ; 46872 ; metal ion binding ; inferred from electronic annotation ; 4767 ; sphingomyelin phosphodiesterase activity ; inferred from electronic annotation
Smoc2	86.8	245.4	2.82719	NM_022315	0	SPARC related modular calcium binding 2		5578 ; extracellular matrix (sensu Metazoa) ; inferred from electronic annotation ; 5615 ; extracellular space ; Unknown	5509 ; calcium ion binding ; Unknown ; 5509 ; calcium ion binding ; inferred from electronic annotation
Slpi	276.1	1719.7	6.22854	NM_011414	0	secretory leukocyte peptidase inhibitor		5615 ; extracellular space ; Unknown	4866 ; endopeptidase inhibitor activity ; inferred from electronic annotation ; 4867 ; serine-type endopeptidase inhibitor activity ; inferred from electronic annotation ; 8233 ; peptidase activity ; inferred from electronic annotation
Slfn4	1286.1	2749.4	2.13778	AF099975	11	schlafen 4
Slfn3 ; Slfn4	149.2	180.1	1.2071	NM_011409	11	schlafen 3 ; schlafen 4	8285 ; negative regulation of cell proliferation ; inferred from direct assay
Slc7a2	57.6	94.2	1.63542	BF533509	8	solute carrier family 7 (cationic amino acid transporter, y+ system), member 2	6810 ; transport ; inferred from electronic annotation ; 6865 ; amino acid transport ; inferred from electronic annotation ; 15807 ; L-amino acid transport ; inferred from direct assay	16020 ; membrane ; inferred from electronic annotation ; 16021 ; integral to membrane ; Unknown ; 16021 ; integral to membrane ; inferred from electronic annotation	5279 ; amino acid-polyamine transporter activity ; inferred from electronic annotation ; 15171 ; amino acid transporter activity ; inferred from electronic annotation ; 15179 ; L-amino acid transporter activity ; inferred from direct assay ; 15359 ; amino acid permease activity ; inferred from electronic annotation
Slc7a11	20.5	109.7	5.35122	BB453858	3	solute carrier family 7 (cationic amino acid transporter, y+ system), member 11	6810 ; transport ; inferred from electronic annotation ; 6865 ; amino acid transport ; inferred from electronic annotation	16020 ; membrane ; inferred from electronic annotation ; 16021 ; integral to membrane ; Unknown ; 16021 ; integral to membrane ; inferred from electronic annotation	5279 ; amino acid-polyamine transporter activity ; inferred from electronic annotation ; 15171 ; amino acid transporter activity ; inferred from electronic annotation ; 15359 ; amino acid permease activity ; inferred from electronic annotation
Slc4a4	135.4	217.5	1.60635	BB283443	5	solute carrier family 4 (anion exchanger), member 4	6814 ; sodium ion transport ; inferred from direct assay ; 6820 ; anion transport ; Unknown ; 6885 ; regulation of pH ; traceable author statement ; 15701 ; bicarbonate transport ; inferred from sequence or structural similarity ; 6820 ; anion transport ; inferred from electronic annotation	5887 ; integral to plasma membrane ; traceable author statement ; 16020 ; membrane ; Unknown ; 16021 ; integral to membrane ; Unknown ; 16020 ; membrane ; inferred from electronic annotation ; 16021 ; integral to membrane ; inferred from electronic annotation	5452 ; inorganic anion exchanger activity ; Unknown ; 8510 ; sodium:bicarbonate symporter activity ; inferred from sequence or structural similarity ; 5452 ; inorganic anion exchanger activity ; inferred from electronic annotation ; 15380 ; anion exchanger activity ; inferred from electronic annotation
Slc41a2	209.6	503.2	2.40076	BC026874	10	solute carrier family 41, member 2	6812 ; cation transport ; Unknown ; 6812 ; cation transport ; inferred from electronic annotation	16021 ; integral to membrane ; Unknown	8324 ; cation transporter activity ; Unknown ; 8324 ; cation transporter activity ; inferred from electronic annotation
Slc38a4	344.8	731.7	2.1221	NM_027052	15	solute carrier family 38, member 4	6865 ; amino acid transport ; Unknown ; 6865 ; amino acid transport ; inferred from electronic annotation	16020 ; membrane ; Unknown ; 16020 ; membrane ; inferred from electronic annotation	5279 ; amino acid-polyamine transporter activity ; Unknown ; 5279 ; amino acid-polyamine transporter activity ; inferred from electronic annotation
Slc2a1	1470.1	5208.5	3.54296	BM209618	4	solute carrier family 2 (facilitated glucose transporter), member 1	6810 ; transport ; inferred from electronic annotation ; 8643 ; carbohydrate transport ; inferred from electronic annotation	5622 ; intracellular ; inferred from direct assay ; 5886 ; plasma membrane ; inferred from direct assay ; 16020 ; membrane ; inferred from electronic annotation ; 16021 ; integral to membrane ; Unknown ; 16021 ; integral to membrane ; inferred from electronic annotation	5215 ; transporter activity ; inferred from electronic annotation ; 5351 ; sugar porter activity ; inferred from electronic annotation ; 5355 ; glucose transporter activity ; Unknown ; 5355 ; glucose transporter activity ; inferred from electronic annotation
Slc2a1	683.5	2144.7	3.13782	BM209618	4	solute carrier family 2 (facilitated glucose transporter), member 1	6810 ; transport ; inferred from electronic annotation ; 8643 ; carbohydrate transport ; inferred from electronic annotation	5622 ; intracellular ; inferred from direct assay ; 5886 ; plasma membrane ; inferred from direct assay ; 16020 ; membrane ; inferred from electronic annotation ; 16021 ; integral to membrane ; Unknown ; 16021 ; integral to membrane ; inferred from electronic annotation	5215 ; transporter activity ; inferred from electronic annotation ; 5351 ; sugar porter activity ; inferred from electronic annotation ; 5355 ; glucose transporter activity ; Unknown ; 5355 ; glucose transporter activity ; inferred from electronic annotation
Slc27a5	178.1	370.7	2.08141	NM_009512	7	solute carrier family 27 (fatty acid transporter), member 5	1676 ; long-chain fatty acid metabolism ; traceable author statement ; 8152 ; metabolism ; Unknown ; 6629 ; lipid metabolism ; inferred from electronic annotation ; 6631 ; fatty acid metabolism ; inferred from electronic annotation ; 8152 ; metabolism ; inferred from electronic annotation	5783 ; endoplasmic reticulum ; traceable author statement ; 5783 ; endoplasmic reticulum ; inferred from electronic annotation ; 16021 ; integral to membrane ; inferred from electronic annotation	3824 ; catalytic activity ; Unknown ; 4467 ; long-chain-fatty-acid-CoA ligase activity ; traceable author statement ; 166 ; nucleotide binding ; inferred from electronic annotation ; 3824 ; catalytic activity ; inferred from electronic annotation ; 5524 ; ATP binding ; inferred from electronic annotation ; 16874 ; ligase activity ; inferred from electronic annotation ; 47747 ; cholate-CoA ligase …
Slc25a30	557.8	1033.4	1.85264	BB032012	14	solute carrier family 25, member 30	6810 ; transport ; inferred from electronic annotation ; 6839 ; mitochondrial transport ; inferred from electronic annotation	5743 ; mitochondrial inner membrane ; Unknown ; 16021 ; integral to membrane ; inferred from electronic annotation ; 5739 ; mitochondrion ; inferred from electronic annotation ; 5743 ; mitochondrial inner membrane ; inferred from electronic annotation ; 16020 ; membrane ; inferred from electronic annotation	5488 ; binding ; Unknown ; 5215 ; transporter activity ; inferred from electronic annotation ; 5488 ; binding ; inferred from electronic annotation
Slc25a15	640.9	1330.8	2.07645	AW541300	8	solute carrier family 25 (mitochondrial carrier ornithine transporter), member 15	6810 ; transport ; inferred from electronic annotation	5739 ; mitochondrion ; inferred from electronic annotation ; 5743 ; mitochondrial inner membrane ; inferred from electronic annotation ; 16020 ; membrane ; inferred from electronic annotation ; 16021 ; integral to membrane ; inferred from electronic annotation ; 19866 ; inner membrane ; inferred from electronic annotation ; 5743 ; mitochondrial inner membrane ; inferred from direct assay	5215 ; transporter activity ; inferred from electronic annotation ; 5488 ; binding ; inferred from electronic annotation
Slc16a3	371.5	1049.3	2.8245	NM_030696	11	solute carrier family 16 (monocarboxylic acid transporters), member 3	6810 ; transport ; inferred from electronic annotation ; 15711 ; organic anion transport ; inferred from electronic annotation ; 6468 ; protein amino acid phosphorylation ; inferred from electronic annotation	16021 ; integral to membrane ; inferred from electronic annotation	5215 ; transporter activity ; inferred from electronic annotation ; 15293 ; symporter activity ; inferred from electronic annotation ; 15355 ; monocarboxylate porter activity ; inferred from electronic annotation ; 4672 ; protein kinase activity ; inferred from electronic annotation ; 4674 ; protein serine/threonine kinase activity ; inferred from electronic annotation ; 5524 ; ATP binding ; infe…
Slc10a1	56.1	106.8	1.90374	NM_011387	12	solute carrier family 10 (sodium/bile acid cotransporter family), member 1	6810 ; transport ; inferred from electronic annotation ; 6811 ; ion transport ; inferred from electronic annotation ; 6814 ; sodium ion transport ; inferred from electronic annotation ; 15711 ; organic anion transport ; inferred from electronic annotation	5887 ; integral to plasma membrane ; inferred from electronic annotation ; 16020 ; membrane ; inferred from electronic annotation ; 16021 ; integral to membrane ; Unknown ; 16021 ; integral to membrane ; inferred from electronic annotation	5386 ; carrier activity ; inferred from electronic annotation ; 8508 ; bile acid:sodium symporter activity ; inferred from electronic annotation ; 15293 ; symporter activity ; inferred from electronic annotation ; 31402 ; sodium ion binding ; inferred from electronic annotation
Sh2d5	377.8	889.1	2.35336	AV347995	4	SH2 domain containing 5	7242 ; intracellular signaling cascade ; inferred from electronic annotation
Sfrp2	39.9	107.3	2.68922	NM_009144	3	secreted frizzled-related sequence protein 2	7275 ; development ; Unknown ; 16055 ; Wnt receptor signaling pathway ; inferred from electronic annotation ; 30154 ; cell differentiation ; inferred from electronic annotation ; 7275 ; development ; inferred from electronic annotation	16020 ; membrane ; Unknown	4888 ; transmembrane receptor activity ; Unknown
Sfrp1	84.3	213.1	2.52788	BI658627	8	secreted frizzled-related sequence protein 1	7275 ; development ; Unknown ; 16055 ; Wnt receptor signaling pathway ; inferred from electronic annotation ; 30154 ; cell differentiation ; inferred from electronic annotation ; 7275 ; development ; inferred from electronic annotation	5615 ; extracellular space ; Unknown ; 16020 ; membrane ; Unknown	4888 ; transmembrane receptor activity ; Unknown
Serping1	1349.7	3272.4	2.42454	NM_009776	2	serine (or cysteine) peptidase inhibitor, clade G, member 1	6955 ; immune response ; inferred from electronic annotation ; 6956 ; complement activation ; inferred from electronic annotation ; 6958 ; complement activation, classical pathway ; inferred from electronic annotation ; 7596 ; blood coagulation ; inferred from electronic annotation ; 45087 ; innate immune response ; inferred from electronic annotation	5615 ; extracellular space ; Unknown ; 5615 ; extracellular space ; inferred from electronic annotation	4866 ; endopeptidase inhibitor activity ; inferred from electronic annotation ; 4867 ; serine-type endopeptidase inhibitor activity ; inferred from electronic annotation
Serpinf2	329.6	855.3	2.59496	NM_008878	11	serine (or cysteine) peptidase inhibitor, clade F, member 2	6953 ; acute-phase response ; inferred from electronic annotation	5615 ; extracellular space ; Unknown ; 5615 ; extracellular space ; inferred from electronic annotation	4866 ; endopeptidase inhibitor activity ; inferred from electronic annotation ; 4867 ; serine-type endopeptidase inhibitor activity ; inferred from electronic annotation
Serpine2	150.5	383.4	2.54751	NM_009255	1	serine (or cysteine) peptidase inhibitor, clade E, member 2	7275 ; development ; inferred from electronic annotation ; 7399 ; nervous system development ; inferred from electronic annotation ; 30154 ; cell differentiation ; inferred from electronic annotation	5615 ; extracellular space ; Unknown	4866 ; endopeptidase inhibitor activity ; inferred from electronic annotation ; 4867 ; serine-type endopeptidase inhibitor activity ; inferred from electronic annotation ; 8201 ; heparin binding ; inferred from electronic annotation
Serpine1	414.1	2163	5.22338	NM_008871	5	serine (or cysteine) peptidase inhibitor, clade E, member 1	45765 ; regulation of angiogenesis ; inferred from direct assay	5615 ; extracellular space ; Unknown ; 5615 ; extracellular space ; inferred from electronic annotation	4866 ; endopeptidase inhibitor activity ; inferred from electronic annotation ; 4867 ; serine-type endopeptidase inhibitor activity ; inferred from electronic annotation ; 5515 ; protein binding ; inferred from physical interaction ; 8243 ; plasminogen activator activity ; inferred from electronic annotation
Serpinc1	1258.9	2621.1	2.08206	BC019447	1	serine (or cysteine) peptidase inhibitor, clade C (antithrombin), member 1	7596 ; blood coagulation ; inferred from electronic annotation	5615 ; extracellular space ; Unknown ; 5615 ; extracellular space ; inferred from electronic annotation	4866 ; endopeptidase inhibitor activity ; inferred from electronic annotation ; 4867 ; serine-type endopeptidase inhibitor activity ; inferred from electronic annotation ; 8201 ; heparin binding ; inferred from electronic annotation
Serpinb6b	443.7	1004.1	2.26302	NM_011454	13	serine (or cysteine) peptidase inhibitor, clade B, member 6b			4867 ; serine-type endopeptidase inhibitor activity ; inferred from electronic annotation ; 8233 ; peptidase activity ; inferred from electronic annotation
Serpinb2	24.8	406	16.371	NM_011111	1	serine (or cysteine) peptidase inhibitor, clade B, member 2	6350 ; transcription ; inferred from electronic annotation	5615 ; extracellular space ; inferred from electronic annotation	4866 ; endopeptidase inhibitor activity ; inferred from electronic annotation ; 4867 ; serine-type endopeptidase inhibitor activity ; inferred from electronic annotation ; 8243 ; plasminogen activator activity ; inferred from electronic annotation ; 3677 ; DNA binding ; inferred from electronic annotation ; 3899 ; DNA-directed RNA polymerase activity ; inferred from electronic annotation
Serpinb1a	87.8	130.5	1.48633	AF426024	13	serine (or cysteine) peptidase inhibitor, clade B, member 1a	42176 ; regulation of protein catabolism ; inferred from physical interaction		8233 ; peptidase activity ; inferred from electronic annotation ; 4867 ; serine-type endopeptidase inhibitor activity ; inferred from electronic annotation
Serpina3n	445.3	2866.2	6.43656	NM_009252	12	serine (or cysteine) peptidase inhibitor, clade A, member 3N	6953 ; acute-phase response ; inferred from electronic annotation	5615 ; extracellular space ; Unknown	4866 ; endopeptidase inhibitor activity ; inferred from electronic annotation ; 4867 ; serine-type endopeptidase inhibitor activity ; inferred from electronic annotation
Serpina3m	536.8	2963.3	5.52031	BC011158	12	serine (or cysteine) peptidase inhibitor, clade A, member 3M			4866 ; endopeptidase inhibitor activity ; inferred from electronic annotation ; 4867 ; serine-type endopeptidase inhibitor activity ; inferred from electronic annotation
Serpina3k	6508	18774.6	2.88485	BF234005	12	serine (or cysteine) peptidase inhibitor, clade A, member 3K		5615 ; extracellular space ; inferred from electronic annotation	4866 ; endopeptidase inhibitor activity ; inferred from electronic annotation ; 4867 ; serine-type endopeptidase inhibitor activity ; inferred from electronic annotation
Serpina3c	4.7	37.6	8	NM_008458	12	serine (or cysteine) peptidase inhibitor, clade A, member 3C			4866 ; endopeptidase inhibitor activity ; inferred from electronic annotation ; 4867 ; serine-type endopeptidase inhibitor activity ; inferred from electronic annotation
Serpina1b ; Serpina1d ; Serpina1e	4000.1	8628.2	2.157	NM_009244	12	serine (or cysteine) preptidase inhibitor, clade A, member 1b ; serine (or cysteine) peptidase inhibitor, clade A, member 1d ; serine (or cysteine) peptidase inhibitor, clade A, member 1e	6953 ; acute-phase response ; inferred from electronic annotation		4866 ; endopeptidase inhibitor activity ; inferred from electronic annotation ; 4867 ; serine-type endopeptidase inhibitor activity ; inferred from electronic annotation ; 8233 ; peptidase activity ; inferred from electronic annotation
Serpina1b	3593.3	7887.1	2.19495	BC012874	12	serine (or cysteine) preptidase inhibitor, clade A, member 1b	6953 ; acute-phase response ; inferred from electronic annotation		4866 ; endopeptidase inhibitor activity ; inferred from electronic annotation ; 4867 ; serine-type endopeptidase inhibitor activity ; inferred from electronic annotation
Serpina1a ; Serpina1b ; Serpina1c ; Serpina1d ; Serpina1e	173.4	505.9	2.91753	NM_009246	12	serine (or cysteine) peptidase inhibitor, clade A, member 1a ; serine (or cysteine) preptidase inhibitor, clade A, member 1b ; serine (or cysteine) peptidase inhibitor, clade A, member 1c ; serine (or cysteine) peptidase inhibitor, clade A, member 1d ; serine (or cysteine) peptidase inhibitor, clade A, member 1e	6953 ; acute-phase response ; inferred from electronic annotation		4866 ; endopeptidase inhibitor activity ; inferred from electronic annotation ; 4867 ; serine-type endopeptidase inhibitor activity ; inferred from electronic annotation ; 8233 ; peptidase activity ; inferred from electronic annotation
Serpina1a	3803.7	8064	2.12004	NM_009243	12	serine (or cysteine) peptidase inhibitor, clade A, member 1a	6953 ; acute-phase response ; inferred from electronic annotation		4866 ; endopeptidase inhibitor activity ; inferred from electronic annotation ; 4867 ; serine-type endopeptidase inhibitor activity ; inferred from electronic annotation
Selp	65.2	119.3	1.82975	M72332	1	selectin, platelet	6954 ; inflammatory response ; inferred from mutant phenotype ; 7155 ; cell adhesion ; inferred from electronic annotation	5624 ; membrane fraction ; inferred from sequence or structural similarity ; 16020 ; membrane ; inferred from direct assay ; 16021 ; integral to membrane ; Unknown ; 31092 ; platelet alpha granule membrane ; inferred from sequence or structural similarity ; 16020 ; membrane ; inferred from electronic annotation ; 16021 ; integral to membrane ; inferred from electronic annotation	5515 ; protein binding ; inferred from electronic annotation ; 5529 ; sugar binding ; inferred from electronic annotation
Selenbp1	274.3	648.6	2.36456	NM_019414	3	selenium binding protein 1			8430 ; selenium binding ; traceable author statement ; 8430 ; selenium binding ; inferred from electronic annotation
Sds	85.4	119.5	1.3993	BC021950	5	serine dehydratase	6094 ; gluconeogenesis ; inferred from electronic annotation ; 6520 ; amino acid metabolism ; Unknown ; 6520 ; amino acid metabolism ; inferred from electronic annotation ; 8152 ; metabolism ; inferred from electronic annotation		3941 ; L-serine ammonia-lyase activity ; inferred from electronic annotation ; 16829 ; lyase activity ; Unknown ; 3824 ; catalytic activity ; inferred from electronic annotation ; 16829 ; lyase activity ; inferred from electronic annotation
Scp2	47.8	208.5	4.36192	C76618	4	sterol carrier protein 2, liver	6637 ; acyl-CoA metabolism ; traceable author statement ; 6810 ; transport ; inferred from electronic annotation ; 6869 ; lipid transport ; inferred from electronic annotation ; 7031 ; peroxisome organization and biogenesis ; inferred from mutant phenotype	5739 ; mitochondrion ; inferred from direct assay ; 5777 ; peroxisome ; traceable author statement ; 5739 ; mitochondrion ; inferred from electronic annotation ; 5777 ; peroxisome ; inferred from electronic annotation	4770 ; sterol carrier protein X-related thiolase activity ; traceable author statement ; 5498 ; sterol carrier activity ; inferred from electronic annotation ; 8289 ; lipid binding ; inferred from electronic annotation
Saa4	124.5	236.7	1.9012	NM_011316	7	serum amyloid A 4	6953 ; acute-phase response ; inferred from electronic annotation	5576 ; extracellular region ; inferred from electronic annotation ; 5615 ; extracellular space ; Unknown ; 5615 ; extracellular space ; inferred from electronic annotation	5319 ; lipid transporter activity ; inferred from electronic annotation
Saa3	345.3	1927.7	5.58268	NM_011315	7	serum amyloid A 3	6953 ; acute-phase response ; inferred from electronic annotation	5576 ; extracellular region ; inferred from electronic annotation ; 5615 ; extracellular space ; Unknown ; 5615 ; extracellular space ; inferred from electronic annotation	5319 ; lipid transporter activity ; inferred from electronic annotation
Saa2	36.4	847.8	23.2912	NM_011314	7	serum amyloid A 2	6953 ; acute-phase response ; inferred from electronic annotation	5576 ; extracellular region ; inferred from electronic annotation ; 5615 ; extracellular space ; inferred from electronic annotation	5319 ; lipid transporter activity ; inferred from electronic annotation ; 5515 ; protein binding ; inferred from physical interaction
Saa1	81.5	3084	37.8405	NM_011314	7	serum amyloid A 1	6953 ; acute-phase response ; inferred from electronic annotation	5576 ; extracellular region ; inferred from electronic annotation ; 5615 ; extracellular space ; inferred from electronic annotation	5319 ; lipid transporter activity ; inferred from electronic annotation ; 5515 ; protein binding ; inferred from physical interaction
S100a9	175.2	1857.4	10.6016	NM_009114	3	S100 calcium binding protein A9 (calgranulin B)			5509 ; calcium ion binding ; inferred from electronic annotation
S100a8	569.8	3451.8	6.05792	NM_013650	3	S100 calcium binding protein A8 (calgranulin A)	6935 ; chemotaxis ; inferred from electronic annotation ; 7275 ; development ; inferred from electronic annotation ; 7600 ; sensory perception ; inferred from electronic annotation		5509 ; calcium ion binding ; inferred from electronic annotation
S100a16	696.8	3282.9	4.71139	BC020031	3	S100 calcium binding protein A16			5509 ; calcium ion binding ; Unknown ; 5509 ; calcium ion binding ; inferred from electronic annotation
S100a10	195.6	326.1	1.66718	BB450829	3	S100 calcium binding protein A10 (calpactin)			5509 ; calcium ion binding ; inferred from electronic annotation
Runx1	134.8	257.5	1.91024	D13802	16	runt related transcription factor 1	1501 ; skeletal development ; inferred from mutant phenotype ; 6350 ; transcription ; inferred from electronic annotation ; 6355 ; regulation of transcription, DNA-dependent ; inferred from direct assay ; 30182 ; neuron differentiation ; inferred from mutant phenotype ; 45944 ; positive regulation of transcription from RNA polymerase II promoter ; inferred from sequence or structural similarity ;…	5634 ; nucleus ; inferred from electronic annotation	3677 ; DNA binding ; inferred from direct assay ; 3700 ; transcription factor activity ; inferred from direct assay ; 5515 ; protein binding ; inferred from physical interaction ; 5524 ; ATP binding ; inferred from electronic annotation ; 5515 ; protein binding ; inferred from sequence or structural similarity ; 16563 ; transcriptional activator activity ; inferred from sequence or structural sim…
Rtn4rl2	29	113.3	3.9069	BE992565	2	reticulon 4 receptor-like 2			4872 ; receptor activity ; inferred from electronic annotation
Rsnl2	31.7	54.1	1.70662	AK017914	17	restin-like 2
Rora	33.2	106.9	3.21988	BB306272	9	RAR-related orphan receptor alpha	6350 ; transcription ; inferred from electronic annotation ; 6355 ; regulation of transcription, DNA-dependent ; inferred from direct assay ; 6355 ; regulation of transcription, DNA-dependent ; inferred from electronic annotation	5634 ; nucleus ; inferred from electronic annotation	3677 ; DNA binding ; inferred from direct assay ; 3700 ; transcription factor activity ; inferred from direct assay ; 3707 ; steroid hormone receptor activity ; inferred from electronic annotation ; 4872 ; receptor activity ; inferred from electronic annotation ; 4879 ; ligand-dependent nuclear receptor activity ; inferred from electronic annotation ; 46872 ; metal ion binding ; inferred from ele…
Ror1	29.7	227.3	7.6532	AK012979	0	receptor tyrosine kinase-like orphan receptor 1	6468 ; protein amino acid phosphorylation ; inferred from electronic annotation	5615 ; extracellular space ; Unknown ; 5887 ; integral to plasma membrane ; inferred from sequence or structural similarity ; 16021 ; integral to membrane ; Unknown ; 16021 ; integral to membrane ; inferred from electronic annotation	166 ; nucleotide binding ; inferred from electronic annotation ; 4672 ; protein kinase activity ; inferred from electronic annotation ; 4674 ; protein serine/threonine kinase activity ; Unknown ; 4713 ; protein-tyrosine kinase activity ; inferred from electronic annotation ; 4714 ; transmembrane receptor protein tyrosine kinase activity ; traceable author statement ; 4872 ; receptor activity ; in…
Rnf183	79.9	168.6	2.11014	BC025512	4	ring finger protein 183	16567 ; protein ubiquitination ; inferred from electronic annotation	151 ; ubiquitin ligase complex ; inferred from electronic annotation	46872 ; metal ion binding ; inferred from electronic annotation ; 4842 ; ubiquitin-protein ligase activity ; inferred from electronic annotation ; 8270 ; zinc ion binding ; inferred from electronic annotation
Rhpn2	26.5	48	1.81132	AK004849	7	rhophilin, Rho GTPase binding protein 2	7165 ; signal transduction ; Unknown ; 7242 ; intracellular signaling cascade ; Unknown	5622 ; intracellular ; Unknown	5515 ; protein binding ; inferred from electronic annotation
Rgs1	131.5	436.8	3.32167	NM_015811	1	regulator of G-protein signaling 1	7186 ; G-protein coupled receptor protein signaling pathway ; traceable author statement ; 9968 ; negative regulation of signal transduction ; inferred from electronic annotation ; 42113 ; B cell activation ; inferred from electronic annotation	5886 ; plasma membrane ; traceable author statement	4871 ; signal transducer activity ; inferred from electronic annotation ; 5096 ; GTPase activator activity ; traceable author statement
Rdh9	341.7	687.6	2.01229	BE979765	10	retinol dehydrogenase 9	8152 ; metabolism ; Unknown ; 8152 ; metabolism ; inferred from electronic annotation		16491 ; oxidoreductase activity ; Unknown ; 16491 ; oxidoreductase activity ; inferred from electronic annotation
Rdh7	513.3	942.5	1.83616	NM_017473	10	retinol dehydrogenase 7	8152 ; metabolism ; Unknown ; 8152 ; metabolism ; inferred from electronic annotation	5615 ; extracellular space ; Unknown ; 5783 ; endoplasmic reticulum ; inferred from electronic annotation ; 5792 ; microsome ; inferred from electronic annotation	3824 ; catalytic activity ; inferred from sequence or structural similarity ; 16491 ; oxidoreductase activity ; Unknown ; 4745 ; retinol dehydrogenase activity ; inferred from electronic annotation ; 16491 ; oxidoreductase activity ; inferred from electronic annotation
Rcn3	879.6	1551.2	1.76353	BC025602	7	reticulocalbin 3, EF-hand calcium binding domain		5783 ; endoplasmic reticulum ; inferred from electronic annotation	5509 ; calcium ion binding ; Unknown ; 5509 ; calcium ion binding ; inferred from electronic annotation
Rbpms	47.9	173	3.61169	BM235590	8	RNA binding protein gene with multiple splicing, mRNA (cDNA clone MGC:40656 IMAGE:4225078)			166 ; nucleotide binding ; inferred from electronic annotation ; 3676 ; nucleic acid binding ; inferred from electronic annotation ; 3723 ; RNA binding ; inferred from electronic annotation
Rbp1	1352.5	2812.4	2.07941	NM_011254	9	retinol binding protein 1, cellular	6810 ; transport ; inferred from electronic annotation ; 42572 ; retinol metabolism ; inferred from mutant phenotype		5488 ; binding ; inferred from electronic annotation ; 5501 ; retinoid binding ; traceable author statement ; 8289 ; lipid binding ; inferred from electronic annotation ; 16918 ; retinal binding ; inferred from electronic annotation ; 19841 ; retinol binding ; inferred from electronic annotation
Rapgef2	3.8	73	19.2105	BG067409	3	Rap guanine nucleotide exchange factor (GEF) 2, mRNA (cDNA clone IMAGE:30545886)	7165 ; signal transduction ; inferred from electronic annotation ; 7242 ; intracellular signaling cascade ; inferred from electronic annotation ; 165 ; MAPKKK cascade ; inferred from sequence or structural similarity ; 7242 ; intracellular signaling cascade ; inferred from sequence or structural similarity ; 7264 ; small GTPase mediated signal transduction ; inferred from sequence or structural s…	5887 ; integral to plasma membrane ; inferred from sequence or structural similarity ; 16020 ; membrane ; inferred from sequence or structural similarity	5085 ; guanyl-nucleotide exchange factor activity ; inferred from electronic annotation ; 5515 ; protein binding ; inferred from electronic annotation ; 4871 ; signal transducer activity ; inferred from sequence or structural similarity ; 5509 ; calcium ion binding ; inferred from sequence or structural similarity ; 5515 ; protein binding ; inferred from sequence or structural similarity ; 17034 …
Qprt	62.9	163	2.59141	AI195046	7	quinolinate phosphoribosyltransferase	9435 ; NAD biosynthesis ; inferred from electronic annotation ; 19363 ; pyridine nucleotide biosynthesis ; inferred from electronic annotation	5615 ; extracellular space ; Unknown	4514 ; nicotinate-nucleotide diphosphorylase (carboxylating) activity ; inferred from electronic annotation ; 16740 ; transferase activity ; inferred from electronic annotation ; 16757 ; transferase activity, transferring glycosyl groups ; inferred from electronic annotation
Pzp	2039.2	4689.1	2.29948	NM_007376	6	pregnancy zone protein		5576 ; extracellular region ; traceable author statement ; 5615 ; extracellular space ; Unknown ; 5615 ; extracellular space ; inferred from electronic annotation	4866 ; endopeptidase inhibitor activity ; inferred from direct assay ; 4867 ; serine-type endopeptidase inhibitor activity ; inferred from electronic annotation ; 17114 ; wide-spectrum protease inhibitor activity ; inferred from electronic annotation ; 4866 ; endopeptidase inhibitor activity ; inferred from electronic annotation ; 4866 ; endopeptidase inhibitor activity ; non-traceable author sta…
Pvr	197.1	439.4	2.22933	BB049138	7	poliovirus receptor	16337 ; cell-cell adhesion ; inferred from direct assay ; 16477 ; cell migration ; inferred from direct assay		5515 ; protein binding ; inferred from physical interaction ; 4872 ; receptor activity ; inferred from electronic annotation
Ptx3	86.4	226.3	2.61921	NM_008987	3	pentraxin related gene	1878 ; response to yeast ; inferred from mutant phenotype ; 8228 ; opsonization ; inferred from mutant phenotype ; 45429 ; positive regulation of nitric oxide biosynthesis ; inferred from mutant phenotype ; 50766 ; positive regulation of phagocytosis ; inferred from mutant phenotype	5615 ; extracellular space ; Unknown	1872 ; zymosan binding ; inferred from mutant phenotype
Ptplb	1818.4	3755.3	2.06517	NM_023587	16	protein tyrosine phosphatase-like (proline instead of catalytic arginine), member b	6470 ; protein amino acid dephosphorylation ; Unknown		4721 ; phosphoprotein phosphatase activity ; Unknown
Ptgs2	112.5	427.1	3.79644	M94967	1	prostaglandin-endoperoxide synthase 2	1516 ; prostaglandin biosynthesis ; inferred from electronic annotation ; 6633 ; fatty acid biosynthesis ; inferred from electronic annotation ; 8217 ; regulation of blood pressure ; inferred from mutant phenotype ; 8610 ; lipid biosynthesis ; inferred from electronic annotation ; 42640 ; anagen ; inferred from mutant phenotype ; 30216 ; keratinocyte differentiation ; non-traceable author stateme…	5615 ; extracellular space ; Unknown ; 5634 ; nucleus ; inferred from direct assay ; 5737 ; cytoplasm ; inferred from direct assay ; 16020 ; membrane ; inferred from electronic annotation	4601 ; peroxidase activity ; inferred from electronic annotation ; 4666 ; prostaglandin-endoperoxide synthase activity ; inferred from electronic annotation ; 5506 ; iron ion binding ; inferred from electronic annotation ; 16491 ; oxidoreductase activity ; inferred from electronic annotation ; 16702 ; oxidoreductase activity, acting on single donors with incorporation of molecular oxygen, incorpo…
Ptgis	233.9	1001.4	4.28132	NM_008968	2	prostaglandin I2 (prostacyclin) synthase	1516 ; prostaglandin biosynthesis ; inferred from electronic annotation ; 6118 ; electron transport ; inferred from electronic annotation ; 6633 ; fatty acid biosynthesis ; inferred from electronic annotation ; 8610 ; lipid biosynthesis ; inferred from electronic annotation	5615 ; extracellular space ; Unknown ; 5783 ; endoplasmic reticulum ; inferred from electronic annotation ; 16020 ; membrane ; inferred from electronic annotation ; 16021 ; integral to membrane ; inferred from electronic annotation ; 5792 ; microsome ; inferred from electronic annotation	4497 ; monooxygenase activity ; Unknown ; 5506 ; iron ion binding ; inferred from electronic annotation ; 8116 ; prostaglandin-I synthase activity ; inferred from electronic annotation ; 16491 ; oxidoreductase activity ; inferred from electronic annotation ; 16853 ; isomerase activity ; inferred from electronic annotation ; 20037 ; heme binding ; inferred from electronic annotation ; 46872 ; meta…
Ptger3	46.7	163.9	3.50964	NM_011196	3	prostaglandin E receptor 3 (subtype EP3)	1660 ; fever ; inferred from direct assay ; 1660 ; fever ; inferred from mutant phenotype ; 7165 ; signal transduction ; inferred from electronic annotation ; 7186 ; G-protein coupled receptor protein signaling pathway ; inferred from electronic annotation ; 7188 ; G-protein signaling, coupled to cAMP nucleotide second messenger ; inferred from direct assay ; 7200 ; G-protein signaling, coupled t…	5886 ; plasma membrane ; inferred from direct assay ; 16021 ; integral to membrane ; Unknown ; 16021 ; integral to membrane ; inferred from electronic annotation	1584 ; rhodopsin-like receptor activity ; inferred from electronic annotation ; 4871 ; signal transducer activity ; inferred from electronic annotation ; 4872 ; receptor activity ; inferred from electronic annotation ; 4930 ; G-protein coupled receptor activity ; inferred from electronic annotation ; 4955 ; prostaglandin receptor activity ; Unknown ; 4957 ; prostaglandin E receptor activity ; inf…
Psma1	3.1	50.9	16.4194	AV101011	7	proteasome (prosome, macropain) subunit, alpha type 1	6511 ; ubiquitin-dependent protein catabolism ; inferred from electronic annotation ; 6810 ; transport ; Unknown	5829 ; cytosol ; inferred from electronic annotation ; 5839 ; proteasome core complex (sensu Eukaryota) ; inferred from electronic annotation ; 16020 ; membrane ; Unknown ; 43234 ; protein complex ; inferred from electronic annotation	4175 ; endopeptidase activity ; inferred from electronic annotation ; 4298 ; threonine endopeptidase activity ; inferred from electronic annotation ; 5215 ; transporter activity ; Unknown ; 8233 ; peptidase activity ; inferred from electronic annotation ; 16787 ; hydrolase activity ; inferred from electronic annotation
Prune	40.1	85.7	2.13716	AK020342	3	prune homolog (Drosophila)	5975 ; carbohydrate metabolism ; Unknown	5737 ; cytoplasm ; Unknown ; 5737 ; cytoplasm ; inferred from electronic annotation	4553 ; hydrolase activity, hydrolyzing O-glycosyl compounds ; Unknown ; 16462 ; pyrophosphatase activity ; Unknown ; 16462 ; pyrophosphatase activity ; inferred from electronic annotation
Prkg1	4.8	90.4	18.8333	NM_011160	19	protein kinase, cGMP-dependent, type I	6468 ; protein amino acid phosphorylation ; inferred from direct assay ; 7165 ; signal transduction ; inferred from direct assay ; 6468 ; protein amino acid phosphorylation ; inferred from electronic annotation	5952 ; cAMP-dependent protein kinase complex ; Unknown ; 5794 ; Golgi apparatus ; inferred from direct assay ; 5952 ; cAMP-dependent protein kinase complex ; inferred from electronic annotation	166 ; nucleotide binding ; inferred from electronic annotation ; 4672 ; protein kinase activity ; inferred from direct assay ; 4674 ; protein serine/threonine kinase activity ; inferred from electronic annotation ; 4692 ; cGMP-dependent protein kinase activity ; inferred from electronic annotation ; 5515 ; protein binding ; inferred from physical interaction ; 5524 ; ATP binding ; inferred from e…
Prg4	131.5	329.2	2.50342	NM_021400	1	proteoglycan 4 (megakaryocyte stimulating factor, articular superficial zone protein)	6334 ; nucleosome assembly ; inferred from electronic annotation	5615 ; extracellular space ; Unknown ; 786 ; nucleosome ; inferred from electronic annotation ; 5634 ; nucleus ; inferred from electronic annotation	3677 ; DNA binding ; inferred from electronic annotation
Prg1	4635.6	10167.8	2.19342	NM_011157	10	proteoglycan 1, secretory granule		5615 ; extracellular space ; Unknown
Plxdc1	107.6	231.7	2.15335	AV316492	11	Plexin domain containing 1 (Plxdc1), mRNA	7275 ; development ; Unknown	5886 ; plasma membrane ; inferred from sequence or structural similarity ; 16020 ; membrane ; Unknown ; 16020 ; membrane ; inferred from electronic annotation	4872 ; receptor activity ; Unknown ; 4872 ; receptor activity ; inferred from electronic annotation
Plg	987.7	1940.9	1.96507	NM_008877	17	plasminogen	6508 ; proteolysis ; inferred from electronic annotation ; 6915 ; apoptosis ; inferred from direct assay ; 6917 ; induction of apoptosis ; inferred from direct assay ; 7596 ; blood coagulation ; inferred from electronic annotation ; 9888 ; tissue development ; inferred from electronic annotation ; 16525 ; negative regulation of angiogenesis ; traceable author statement ; 42246 ; tissue regenerati…	5576 ; extracellular region ; Unknown ; 5615 ; extracellular space ; inferred from electronic annotation	3809 ; thrombin activity ; inferred from electronic annotation ; 4252 ; serine-type endopeptidase activity ; inferred from electronic annotation ; 4263 ; chymotrypsin activity ; inferred from electronic annotation ; 4283 ; plasmin activity ; inferred from electronic annotation ; 4295 ; trypsin activity ; inferred from electronic annotation ; 5179 ; hormone activity ; Unknown ; 5509 ; calcium ion …
Plf ; Plf2 ; Mrpplf3	819.2	6387.5	7.79724	X75557	0	proliferin ; proliferin 2 ; mitogen regulated protein, proliferin 3		5576 ; extracellular region ; inferred from electronic annotation	5179 ; hormone activity ; inferred from electronic annotation
Plf ; Mrpplf4	13.2	47.9	3.62879	BM250725	0	proliferin ; mitogen regulated protein, proliferin 4		5576 ; extracellular region ; inferred from electronic annotation	5179 ; hormone activity ; inferred from electronic annotation
Plek2	61.1	226.4	3.7054	NM_013738	12	pleckstrin 2	6412 ; protein biosynthesis ; Unknown ; 7242 ; intracellular signaling cascade ; inferred from electronic annotation	5622 ; intracellular ; Unknown ; 5840 ; ribosome ; Unknown ; 5856 ; cytoskeleton ; inferred from electronic annotation ; 16020 ; membrane ; inferred from electronic annotation	3735 ; structural constituent of ribosome ; Unknown
Plaur	524	1433.9	2.73645	X62701	7	urokinase plasminogen activator receptor	7166 ; cell surface receptor linked signal transduction ; inferred from electronic annotation	5615 ; extracellular space ; Unknown ; 16020 ; membrane ; inferred from electronic annotation ; 16021 ; integral to membrane ; Unknown	4872 ; receptor activity ; inferred from electronic annotation ; 16301 ; kinase activity ; inferred from electronic annotation ; 30377 ; U-plasminogen activator receptor activity ; inferred from electronic annotation
Plac9	341.7	1853.7	5.42493	BB609699	14	placenta specific 9
Plac8	3099.4	8124.6	2.62135	AF263458	5	placenta-specific 8
Pkp2	105.9	331.2	3.12748	AK005020	16	plakophilin 2	7507 ; heart development ; inferred from mutant phenotype ; 16337 ; cell-cell adhesion ; inferred from mutant phenotype	5856 ; cytoskeleton ; inferred from electronic annotation ; 5912 ; adherens junction ; inferred from mutant phenotype	5488 ; binding ; inferred from electronic annotation
Pkp2	218.1	423.9	1.9436	AA516617	16	plakophilin 2	7507 ; heart development ; inferred from mutant phenotype ; 16337 ; cell-cell adhesion ; inferred from mutant phenotype	5856 ; cytoskeleton ; inferred from electronic annotation ; 5912 ; adherens junction ; inferred from mutant phenotype	5488 ; binding ; inferred from electronic annotation
Phlda2	102.6	482.8	4.70565	NM_009434	7	pleckstrin homology-like domain, family A, member 2	9887 ; organ morphogenesis ; inferred from mutant phenotype	5737 ; cytoplasm ; traceable author statement
Phactr1	84.9	296.8	3.49588	BG228702	13	phosphatase and actin regulator 1
Pglyrp2	76.5	165.2	2.15948	NM_021319	0	peptidoglycan recognition protein 2	6955 ; immune response ; inferred from electronic annotation ; 9253 ; peptidoglycan catabolism ; inferred from electronic annotation ; 16045 ; detection of bacteria ; inferred from sequence or structural similarity ; 45087 ; innate immune response ; inferred from sequence or structural similarity ; 50830 ; defense response to Gram-positive bacteria ; inferred from sequence or structural similarity	5622 ; intracellular ; inferred from sequence or structural similarity ; 16020 ; membrane ; inferred from sequence or structural similarity	8745 ; N-acetylmuramoyl-L-alanine amidase activity ; inferred from electronic annotation ; 16019 ; peptidoglycan receptor activity ; inferred from sequence or structural similarity ; 16787 ; hydrolase activity ; inferred from electronic annotation ; 46872 ; metal ion binding ; inferred from electronic annotation ; 42834 ; peptidoglycan binding ; inferred from sequence or structural similarity ; 5…
Pfkl	76	263.4	3.46579	BM232561	10	phosphofructokinase, liver, B-type	6096 ; glycolysis ; inferred from electronic annotation	5737 ; cytoplasm ; inferred from electronic annotation ; 5945 ; 6-phosphofructokinase complex ; inferred from electronic annotation	166 ; nucleotide binding ; inferred from electronic annotation ; 287 ; magnesium ion binding ; inferred from electronic annotation ; 3824 ; catalytic activity ; inferred from electronic annotation ; 3872 ; 6-phosphofructokinase activity ; inferred from electronic annotation ; 5524 ; ATP binding ; inferred from electronic annotation ; 16301 ; kinase activity ; inferred from electronic annotation ;…
Pdzrn3	362.2	569.3	1.57178	NM_018884	6	PDZ domain containing RING finger 3	7242 ; intracellular signaling cascade ; Unknown ; 16567 ; protein ubiquitination ; inferred from electronic annotation	151 ; ubiquitin ligase complex ; inferred from electronic annotation	4842 ; ubiquitin-protein ligase activity ; inferred from electronic annotation ; 5515 ; protein binding ; inferred from electronic annotation ; 8270 ; zinc ion binding ; Unknown ; 46872 ; metal ion binding ; inferred from electronic annotation ; 8270 ; zinc ion binding ; inferred from electronic annotation
Pdlim5	150.4	439.5	2.92221	AK009464	3	PDZ and LIM domain 5		30018 ; Z disc ; inferred from direct assay	5515 ; protein binding ; inferred from physical interaction ; 8270 ; zinc ion binding ; inferred from electronic annotation ; 46872 ; metal ion binding ; inferred from electronic annotation ; 5515 ; protein binding ; inferred from electronic annotation
Pdk4	141.9	592.3	4.17407	NM_013743	6	pyruvate dehydrogenase kinase, isoenzyme 4	6086 ; acetyl-CoA biosynthesis from pyruvate ; traceable author statement ; 6468 ; protein amino acid phosphorylation ; inferred from electronic annotation ; 16310 ; phosphorylation ; inferred from electronic annotation	5739 ; mitochondrion ; inferred from direct assay ; 5743 ; mitochondrial inner membrane ; inferred from direct assay ; 5739 ; mitochondrion ; inferred from electronic annotation	4712 ; protein threonine/tyrosine kinase activity ; traceable author statement ; 4740 ; [pyruvate dehydrogenase (lipoamide)] kinase activity ; inferred from electronic annotation ; 5524 ; ATP binding ; inferred from electronic annotation ; 16301 ; kinase activity ; inferred from electronic annotation ; 16740 ; transferase activity ; inferred from electronic annotation ; 16772 ; transferase activi…
Pctk3	47.2	192.3	4.07415	NM_008795	1	PCTAIRE-motif protein kinase 3	6468 ; protein amino acid phosphorylation ; inferred from electronic annotation		166 ; nucleotide binding ; inferred from electronic annotation ; 4672 ; protein kinase activity ; inferred from electronic annotation ; 4674 ; protein serine/threonine kinase activity ; inferred from electronic annotation ; 4713 ; protein-tyrosine kinase activity ; Unknown ; 5524 ; ATP binding ; inferred from electronic annotation ; 16301 ; kinase activity ; inferred from electronic annotation ; …
Pcsk5	40.3	264.4	6.56079	BB241731	19	proprotein convertase subtilisin/kexin type 5	6508 ; proteolysis ; inferred from electronic annotation ; 6468 ; protein amino acid phosphorylation ; inferred from electronic annotation ; 7169 ; transmembrane receptor protein tyrosine kinase signaling pathway ; inferred from electronic annotation	5615 ; extracellular space ; Unknown ; 16021 ; integral to membrane ; Unknown ; 16020 ; membrane ; inferred from electronic annotation ; 16021 ; integral to membrane ; inferred from electronic annotation	4252 ; serine-type endopeptidase activity ; inferred from electronic annotation ; 4289 ; subtilase activity ; inferred from electronic annotation ; 8233 ; peptidase activity ; inferred from electronic annotation ; 16787 ; hydrolase activity ; inferred from electronic annotation ; 4714 ; transmembrane receptor protein tyrosine kinase activity ; inferred from electronic annotation ; 5524 ; ATP bind…
Pcolce2	24.7	121.2	4.90688	AF352788	9	procollagen C-endopeptidase enhancer 2		5615 ; extracellular space ; Unknown	8201 ; heparin binding ; inferred from electronic annotation
Pck1	432.4	1104.4	2.55412	AW106963	0	phosphoenolpyruvate carboxykinase 1, cytosolic	6094 ; gluconeogenesis ; inferred from direct assay ; 6629 ; lipid metabolism ; inferred from mutant phenotype ; 46327 ; glycerol biosynthesis from pyruvate ; inferred from mutant phenotype ; 6094 ; gluconeogenesis ; inferred from electronic annotation		166 ; nucleotide binding ; inferred from electronic annotation ; 4611 ; phosphoenolpyruvate carboxykinase activity ; inferred from mutant phenotype ; 4613 ; phosphoenolpyruvate carboxykinase (GTP) activity ; inferred from electronic annotation ; 5525 ; GTP binding ; inferred from electronic annotation ; 16301 ; kinase activity ; inferred from electronic annotation ; 16829 ; lyase activity ; infer…
Padi4	101	205.8	2.03762	NM_011061	4	peptidyl arginine deiminase, type IV	6464 ; protein modification ; inferred from electronic annotation		4668 ; protein-arginine deiminase activity ; traceable author statement ; 5509 ; calcium ion binding ; inferred from electronic annotation ; 16787 ; hydrolase activity ; inferred from electronic annotation ; 4668 ; protein-arginine deiminase activity ; inferred from electronic annotation
P4ha2	511.3	1311.7	2.56542	NM_011031	0	procollagen-proline, 2-oxoglutarate 4-dioxygenase (proline 4-hydroxylase), alpha II polypeptide	18401 ; peptidyl-proline hydroxylation to 4-hydroxy-L-proline ; inferred from direct assay ; 19538 ; protein metabolism ; inferred from electronic annotation	5615 ; extracellular space ; Unknown ; 5783 ; endoplasmic reticulum ; inferred from electronic annotation	4656 ; procollagen-proline 4-dioxygenase activity ; inferred from direct assay ; 5488 ; binding ; inferred from electronic annotation ; 5506 ; iron ion binding ; inferred from electronic annotation ; 5515 ; protein binding ; inferred from physical interaction ; 16491 ; oxidoreductase activity ; inferred from electronic annotation ; 16702 ; oxidoreductase activity, acting on single donors with inc…
Orm2	350.1	1279.7	3.65524	NM_011016	4	orosomucoid 2	6810 ; transport ; inferred from electronic annotation ; 6953 ; acute-phase response ; inferred from electronic annotation	5615 ; extracellular space ; Unknown ; 5615 ; extracellular space ; inferred from electronic annotation	5215 ; transporter activity ; inferred from electronic annotation ; 5488 ; binding ; inferred from electronic annotation
Orm1	1327	7683.6	5.7902	BE628912	4	orosomucoid 1	6810 ; transport ; inferred from electronic annotation ; 6953 ; acute-phase response ; inferred from electronic annotation	5615 ; extracellular space ; Unknown ; 5615 ; extracellular space ; inferred from electronic annotation	5215 ; transporter activity ; inferred from electronic annotation ; 5488 ; binding ; inferred from electronic annotation
Optn	98.5	222.1	2.25482	AK015354	2	optineurin		5795 ; Golgi stack ; inferred from electronic annotation
Oplah	38.2	173.7	4.54712	BC025120	15	5-oxoprolinase (ATP-hydrolysing)			3824 ; catalytic activity ; inferred from electronic annotation ; 16787 ; hydrolase activity ; inferred from electronic annotation ; 17168 ; 5-oxoprolinase (ATP-hydrolyzing) activity ; inferred from electronic annotation
Nucb2	875.5	1673.2	1.91114	NM_016773	7	nucleobindin 2	6874 ; calcium ion homeostasis ; traceable author statement	5615 ; extracellular space ; Unknown ; 5634 ; nucleus ; inferred from direct assay ; 5640 ; nuclear outer membrane ; inferred from direct assay ; 5737 ; cytoplasm ; inferred from direct assay ; 5783 ; endoplasmic reticulum ; inferred from direct assay ; 5783 ; endoplasmic reticulum ; inferred from electronic annotation	3677 ; DNA binding ; inferred from electronic annotation ; 5509 ; calcium ion binding ; inferred from direct assay ; 5509 ; calcium ion binding ; inferred from electronic annotation
Ntrk1	66.8	125.5	1.87874	AW124632	3	neurotrophic tyrosine kinase, receptor, type 1	74 ; regulation of progression through cell cycle ; inferred from electronic annotation ; 6468 ; protein amino acid phosphorylation ; inferred from direct assay ; 7399 ; nervous system development ; inferred from direct assay ; 30183 ; B cell differentiation ; inferred from mutant phenotype ; 42490 ; mechanoreceptor differentiation ; inferred from mutant phenotype ; 50875 ; cellular physiological…	5622 ; intracellular ; inferred from electronic annotation ; 16020 ; membrane ; inferred from electronic annotation	4713 ; protein-tyrosine kinase activity ; Unknown ; 4872 ; receptor activity ; inferred from electronic annotation ; 16301 ; kinase activity ; inferred from electronic annotation ; 4672 ; protein kinase activity ; inferred from electronic annotation ; 4713 ; protein-tyrosine kinase activity ; inferred from electronic annotation ; 4714 ; transmembrane receptor protein tyrosine kinase activity ; in…
Nrg4	28.2	74.8	2.65248	NM_032002	9	neuregulin 4		16021 ; integral to membrane ; Unknown ; 16021 ; integral to membrane ; inferred from electronic annotation	8083 ; growth factor activity ; inferred from electronic annotation
Nnmt	703.7	1821.3	2.58818	AK006371	9	nicotinamide N-methyltransferase			8112 ; nicotinamide N-methyltransferase activity ; inferred from electronic annotation ; 8168 ; methyltransferase activity ; inferred from electronic annotation ; 16740 ; transferase activity ; inferred from electronic annotation
Ngp	40.8	188.6	4.62255	NM_008694	9	neutrophilic granule protein	6952 ; defense response ; Unknown ; 9613 ; response to pest, pathogen or parasite ; Unknown ; 6952 ; defense response ; inferred from electronic annotation ; 9613 ; response to pest, pathogen or parasite ; inferred from electronic annotation	5576 ; extracellular region ; Unknown ; 5576 ; extracellular region ; inferred from electronic annotation	4869 ; cysteine protease inhibitor activity ; Unknown ; 4869 ; cysteine protease inhibitor activity ; inferred from electronic annotation
Nfkbiz	999.3	1843	1.84429	AB026551	16	nuclear factor of kappa light polypeptide gene enhancer in B-cells inhibitor, zeta	6355 ; regulation of transcription, DNA-dependent ; Unknown ; 6954 ; inflammatory response ; inferred from direct assay	5634 ; nucleus ; inferred from direct assay	3677 ; DNA binding ; Unknown ; 3700 ; transcription factor activity ; Unknown
Nfkbiz	300.9	499.1	1.65869	AB026551	16	nuclear factor of kappa light polypeptide gene enhancer in B-cells inhibitor, zeta	6355 ; regulation of transcription, DNA-dependent ; Unknown ; 6954 ; inflammatory response ; inferred from direct assay	5634 ; nucleus ; inferred from direct assay	3677 ; DNA binding ; Unknown ; 3700 ; transcription factor activity ; Unknown
Nfil3	178.6	501.8	2.80963	AY061760	13	nuclear factor, interleukin 3, regulated	6355 ; regulation of transcription, DNA-dependent ; Unknown ; 6355 ; regulation of transcription, DNA-dependent ; inferred from electronic annotation	5634 ; nucleus ; inferred from electronic annotation	3677 ; DNA binding ; inferred from electronic annotation
Nfe2l2	23.8	205.1	8.61765	AV248273	2	nuclear factor, erythroid derived 2, like 2	6350 ; transcription ; inferred from electronic annotation ; 6355 ; regulation of transcription, DNA-dependent ; inferred from direct assay ; 45449 ; regulation of transcription ; inferred from genetic interaction ; 45995 ; regulation of embryonic development ; inferred from genetic interaction ; 6355 ; regulation of transcription, DNA-dependent ; inferred from electronic annotation	5634 ; nucleus ; inferred from direct assay ; 5634 ; nucleus ; inferred from electronic annotation	3677 ; DNA binding ; inferred from direct assay ; 3700 ; transcription factor activity ; inferred from direct assay ; 30528 ; transcription regulator activity ; inferred from genetic interaction ; 3677 ; DNA binding ; inferred from electronic annotation
Ndufs4	80.5	227.3	2.8236	BE852624	13	NADH dehydrogenase (ubiquinone) Fe-S protein 4, mRNA (cDNA clone MGC:5649 IMAGE:3585543)	6118 ; electron transport ; inferred from electronic annotation	5739 ; mitochondrion ; inferred from direct assay ; 5747 ; respiratory chain complex I (sensu Eukaryota) ; inferred from direct assay ; 5739 ; mitochondrion ; inferred from electronic annotation	3954 ; NADH dehydrogenase activity ; inferred from electronic annotation ; 8137 ; NADH dehydrogenase (ubiquinone) activity ; inferred from direct assay ; 16491 ; oxidoreductase activity ; inferred from electronic annotation ; 16651 ; oxidoreductase activity, acting on NADH or NADPH ; inferred from electronic annotation
Ndrl	727.9	3212.5	4.41338	NM_008681	15	N-myc downstream regulated-like
Ndrg2	248.8	614.4	2.46945	NM_013864	14	N-myc downstream regulated gene 2	30154 ; cell differentiation ; inferred from electronic annotation
Ndrg1 ; Ndrl	254.1	851.4	3.35065	AI987929	15	N-myc downstream regulated gene 1 ; N-myc downstream regulated-like	45576 ; mast cell activation ; inferred from direct assay ; 30154 ; cell differentiation ; inferred from electronic annotation	5634 ; nucleus ; inferred from electronic annotation
Ndrg1	952.1	4954.2	5.20345	AV309418	15	N-myc downstream regulated gene 1	45576 ; mast cell activation ; inferred from direct assay ; 30154 ; cell differentiation ; inferred from electronic annotation	5634 ; nucleus ; inferred from electronic annotation
Ndrg1	395	1968.6	4.9838	AI987929	15	N-myc downstream regulated gene 1	45576 ; mast cell activation ; inferred from direct assay ; 30154 ; cell differentiation ; inferred from electronic annotation	5634 ; nucleus ; inferred from electronic annotation
Ndrg1	323.9	1054.7	3.25625	AI987929	15	N-myc downstream regulated gene 1	45576 ; mast cell activation ; inferred from direct assay ; 30154 ; cell differentiation ; inferred from electronic annotation	5634 ; nucleus ; inferred from electronic annotation
Ndn	44.4	120	2.7027	AW743020	7	necdin	1558 ; regulation of cell growth ; traceable author statement ; 1764 ; neuron migration ; inferred from mutant phenotype ; 6350 ; transcription ; inferred from electronic annotation ; 6355 ; regulation of transcription, DNA-dependent ; inferred from genetic interaction ; 6874 ; calcium ion homeostasis ; traceable author statement ; 7409 ; axonogenesis ; inferred from mutant phenotype ; 7413 ; axo…	5634 ; nucleus ; inferred from direct assay ; 5737 ; cytoplasm ; inferred from direct assay ; 5813 ; centrosome ; inferred from direct assay ; 5634 ; nucleus ; inferred from electronic annotation	3677 ; DNA binding ; inferred from electronic annotation ; 5515 ; protein binding ; inferred from physical interaction ; 43015 ; gamma-tubulin binding ; inferred from direct assay
Ndn	43.2	83.6	1.93519	AV124445	7	necdin	1558 ; regulation of cell growth ; traceable author statement ; 1764 ; neuron migration ; inferred from mutant phenotype ; 6350 ; transcription ; inferred from electronic annotation ; 6355 ; regulation of transcription, DNA-dependent ; inferred from genetic interaction ; 6874 ; calcium ion homeostasis ; traceable author statement ; 7409 ; axonogenesis ; inferred from mutant phenotype ; 7413 ; axo…	5634 ; nucleus ; inferred from direct assay ; 5737 ; cytoplasm ; inferred from direct assay ; 5813 ; centrosome ; inferred from direct assay ; 5634 ; nucleus ; inferred from electronic annotation	3677 ; DNA binding ; inferred from electronic annotation ; 5515 ; protein binding ; inferred from physical interaction ; 43015 ; gamma-tubulin binding ; inferred from direct assay
Myo1e	82.2	226.4	2.75426	AA407778	9	myosin IE	7010 ; cytoskeleton organization and biogenesis ; inferred from electronic annotation	5856 ; cytoskeleton ; inferred from electronic annotation ; 16459 ; myosin ; Unknown ; 16459 ; myosin ; inferred from electronic annotation	3774 ; motor activity ; Unknown ; 5516 ; calmodulin binding ; inferred from electronic annotation ; 5524 ; ATP binding ; Unknown ; 3774 ; motor activity ; inferred from electronic annotation ; 5524 ; ATP binding ; inferred from electronic annotation
Myd116	254.1	675.7	2.65919	NM_008654	7	myeloid differentiation primary response gene 116	7275 ; development ; inferred from electronic annotation ; 30154 ; cell differentiation ; inferred from electronic annotation
Mup3	142.3	389.9	2.73999	M16359	4	major urinary protein 3	6810 ; transport ; Unknown ; 6810 ; transport ; inferred from electronic annotation		5215 ; transporter activity ; Unknown ; 5488 ; binding ; inferred from electronic annotation ; 5550 ; pheromone binding ; Unknown ; 5215 ; transporter activity ; inferred from electronic annotation ; 5550 ; pheromone binding ; inferred from electronic annotation
Mup1 ; Mup2	2647.8	16356.8	6.17751	NM_031188	4	major urinary protein 1 ; major urinary protein 2	6810 ; transport ; inferred from electronic annotation ; 16068 ; type I hypersensitivity ; inferred from electronic annotation		5215 ; transporter activity ; inferred from electronic annotation ; 5488 ; binding ; inferred from electronic annotation ; 5550 ; pheromone binding ; inferred from electronic annotation
Mt2	2826.6	15887.8	5.62082	AA796766	8	metallothionein 2	6882 ; zinc ion homeostasis ; inferred from mutant phenotype ; 7263 ; nitric oxide mediated signal transduction ; inferred from mutant phenotype		8270 ; zinc ion binding ; traceable author statement ; 46872 ; metal ion binding ; inferred from electronic annotation
Mt1	1970.6	16757.3	8.50365	NM_013602	8	metallothionein 1	6875 ; metal ion homeostasis ; inferred from direct assay ; 6882 ; zinc ion homeostasis ; inferred from mutant phenotype ; 7263 ; nitric oxide mediated signal transduction ; inferred from mutant phenotype	5764 ; lysosome ; inferred from direct assay ; 5829 ; cytosol ; inferred from direct assay	5507 ; copper ion binding ; inferred from direct assay ; 8270 ; zinc ion binding ; traceable author statement ; 46872 ; metal ion binding ; inferred from direct assay ; 46872 ; metal ion binding ; inferred from electronic annotation
Mst1	90.8	216.9	2.38877	NM_008243	9	macrophage stimulating 1 (hepatocyte growth factor-like)	6508 ; proteolysis ; inferred from electronic annotation ; 7566 ; embryo implantation ; Unknown ; 7596 ; blood coagulation ; inferred from electronic annotation	5615 ; extracellular space ; Unknown	3809 ; thrombin activity ; inferred from electronic annotation ; 4263 ; chymotrypsin activity ; inferred from electronic annotation ; 4295 ; trypsin activity ; inferred from electronic annotation ; 5509 ; calcium ion binding ; inferred from electronic annotation ; 4252 ; serine-type endopeptidase activity ; inferred from electronic annotation
Msln	1974.8	4111.3	2.08188	NM_018857	17	mesothelin		5615 ; extracellular space ; Unknown
Mrap	16.5	777	47.0909	AY079153	16	melanocortin 2 receptor accessory protein		5783 ; endoplasmic reticulum ; inferred from electronic annotation ; 16021 ; integral to membrane ; Unknown ; 16021 ; integral to membrane ; inferred from electronic annotation
Mosc1	247.8	563.8	2.27522	AA958845	1	MOCO sulphurase C-terminal domain containing 1		5743 ; mitochondrial inner membrane ; inferred from direct assay
Mmp3	502.9	935.5	1.86021	NM_010809	9	matrix metallopeptidase 3	270 ; peptidoglycan metabolism ; inferred from electronic annotation ; 6508 ; proteolysis ; inferred from electronic annotation ; 30574 ; collagen catabolism ; inferred from electronic annotation	5578 ; extracellular matrix (sensu Metazoa) ; inferred from electronic annotation ; 5615 ; extracellular space ; Unknown	4222 ; metalloendopeptidase activity ; inferred from electronic annotation ; 4248 ; stromelysin 1 activity ; inferred from electronic annotation ; 5509 ; calcium ion binding ; inferred from electronic annotation ; 8233 ; peptidase activity ; inferred from electronic annotation ; 8237 ; metallopeptidase activity ; inferred from electronic annotation ; 8270 ; zinc ion binding ; inferred from electr…
Mmp19	26.1	103.8	3.97701	AF153199	10	matrix metallopeptidase 19	270 ; peptidoglycan metabolism ; inferred from electronic annotation ; 1525 ; angiogenesis ; inferred from electronic annotation ; 6508 ; proteolysis ; inferred from electronic annotation ; 7275 ; development ; inferred from electronic annotation ; 30154 ; cell differentiation ; inferred from electronic annotation ; 30574 ; collagen catabolism ; inferred from electronic annotation	5578 ; extracellular matrix (sensu Metazoa) ; inferred from electronic annotation ; 5615 ; extracellular space ; Unknown ; 16020 ; membrane ; inferred from electronic annotation	4222 ; metalloendopeptidase activity ; inferred from sequence or structural similarity ; 5509 ; calcium ion binding ; inferred from electronic annotation ; 8233 ; peptidase activity ; inferred from electronic annotation ; 8237 ; metallopeptidase activity ; inferred from electronic annotation ; 8270 ; zinc ion binding ; inferred from electronic annotation ; 16787 ; hydrolase activity ; inferred fr…
Mmp12	83.5	224.3	2.68623	BC019135	9	matrix metallopeptidase 12	6508 ; proteolysis ; inferred from electronic annotation ; 270 ; peptidoglycan metabolism ; inferred from electronic annotation	5578 ; extracellular matrix (sensu Metazoa) ; inferred from electronic annotation ; 5615 ; extracellular space ; Unknown	4222 ; metalloendopeptidase activity ; inferred from electronic annotation ; 4234 ; macrophage elastase activity ; inferred from electronic annotation ; 5509 ; calcium ion binding ; inferred from electronic annotation ; 8233 ; peptidase activity ; inferred from electronic annotation ; 8237 ; metallopeptidase activity ; inferred from electronic annotation ; 8270 ; zinc ion binding ; inferred from …
Mmp10	78.2	526.2	6.7289	NM_019471	9	matrix metallopeptidase 10	6508 ; proteolysis ; inferred from electronic annotation ; 30574 ; collagen catabolism ; inferred from electronic annotation ; 270 ; peptidoglycan metabolism ; inferred from electronic annotation	5578 ; extracellular matrix (sensu Metazoa) ; inferred from electronic annotation ; 5615 ; extracellular space ; Unknown	4222 ; metalloendopeptidase activity ; inferred from electronic annotation ; 5509 ; calcium ion binding ; inferred from electronic annotation ; 8233 ; peptidase activity ; inferred from electronic annotation ; 8237 ; metallopeptidase activity ; inferred from electronic annotation ; 8270 ; zinc ion binding ; inferred from electronic annotation ; 16787 ; hydrolase activity ; inferred from electroni…
Mgst1	5102.6	10246.1	2.00802	BI150149	6	microsomal glutathione S-transferase 1	6749 ; glutathione metabolism ; inferred from direct assay	5739 ; mitochondrion ; inferred from direct assay ; 5739 ; mitochondrion ; Unknown ; 5783 ; endoplasmic reticulum ; inferred from electronic annotation ; 5792 ; microsome ; inferred from direct assay ; 5792 ; microsome ; Unknown ; 16020 ; membrane ; Unknown ; 5743 ; mitochondrial inner membrane ; inferred from direct assay ; 5739 ; mitochondrion ; inferred from electronic annotation ; 5792 ; micr…	4364 ; glutathione transferase activity ; inferred from direct assay ; 4364 ; glutathione transferase activity ; Unknown ; 16740 ; transferase activity ; inferred from electronic annotation ; 4364 ; glutathione transferase activity ; inferred from electronic annotation
Mgll	162.2	210.4	1.29716	BI411560	6	monoglyceride lipase	6508 ; proteolysis ; Unknown ; 6629 ; lipid metabolism ; Unknown ; 6725 ; aromatic compound metabolism ; Unknown ; 6725 ; aromatic compound metabolism ; inferred from electronic annotation		3824 ; catalytic activity ; Unknown ; 4177 ; aminopeptidase activity ; Unknown ; 4759 ; serine esterase activity ; inferred from electronic annotation ; 16787 ; hydrolase activity ; inferred from electronic annotation ; 47372 ; acylglycerol lipase activity ; inferred from electronic annotation ; 3824 ; catalytic activity ; inferred from electronic annotation
MGI:3524944	6.7	128.9	19.2388	BB667930	16	stefin A2 like 1		5622 ; intracellular ; inferred from electronic annotation	4866 ; endopeptidase inhibitor activity ; inferred from electronic annotation ; 4869 ; cysteine protease inhibitor activity ; inferred from electronic annotation
MGI:2143558	459.8	1031.8	2.24402	AI647775	10	Nur77 downstream gene 2		5739 ; mitochondrion ; inferred from direct assay
MGI:1929709	10	220.9	22.09	NM_020568	17	plasma membrane associated protein, S3-12		5886 ; plasma membrane ; inferred from direct assay
MGC41689	21	135	6.42857	AI508243	14	Placenta specific 9, mRNA (cDNA clone MGC:41689 IMAGE:1348266)
MGC29978	514.7	1129.5	2.19448	BC019882	9	3-ketoacyl-CoA thiolase B
Mfsd2	53	450.4	8.49811	AK006096	4	major facilitator superfamily domain containing 2		16021 ; integral to membrane ; Unknown
Mfap5	86.8	423.4	4.87788	NM_015776	6	microfibrillar associated protein 5		1527 ; microfibril ; traceable author statement ; 5578 ; extracellular matrix (sensu Metazoa) ; inferred from electronic annotation ; 5615 ; extracellular space ; Unknown ; 1527 ; microfibril ; inferred from electronic annotation	30023 ; extracellular matrix constituent conferring elasticity ; traceable author statement
Mbl1	78.4	192.6	2.45663	NM_010775	14	mannose binding lectin (A)	6817 ; phosphate transport ; inferred from electronic annotation ; 6955 ; immune response ; inferred from electronic annotation ; 6958 ; complement activation, classical pathway ; inferred from electronic annotation ; 45087 ; innate immune response ; inferred from electronic annotation	5615 ; extracellular space ; Unknown ; 5737 ; cytoplasm ; inferred from electronic annotation ; 5783 ; endoplasmic reticulum ; inferred from electronic annotation ; 5795 ; Golgi stack ; inferred from electronic annotation ; 16020 ; membrane ; inferred from electronic annotation	5509 ; calcium ion binding ; inferred from electronic annotation ; 5529 ; sugar binding ; inferred from electronic annotation ; 5537 ; mannose binding ; inferred from electronic annotation
Mbd1	54.8	117.8	2.14964	AK007371	18	methyl-CpG binding domain protein 1	6306 ; DNA methylation ; traceable author statement ; 6350 ; transcription ; inferred from electronic annotation ; 6355 ; regulation of transcription, DNA-dependent ; inferred from electronic annotation	785 ; chromatin ; inferred from direct assay ; 792 ; heterochromatin ; inferred from direct assay ; 5634 ; nucleus ; inferred from direct assay ; 5634 ; nucleus ; inferred from electronic annotation	3677 ; DNA binding ; inferred from direct assay ; 8270 ; zinc ion binding ; Unknown ; 46872 ; metal ion binding ; inferred from electronic annotation ; 3677 ; DNA binding ; inferred from electronic annotation ; 8270 ; zinc ion binding ; inferred from electronic annotation
Mat1a	243.6	3625.2	14.8818	AW551830	14	methionine adenosyltransferase I, alpha	6730 ; one-carbon compound metabolism ; Unknown ; 6730 ; one-carbon compound metabolism ; inferred from electronic annotation		166 ; nucleotide binding ; inferred from electronic annotation ; 287 ; magnesium ion binding ; inferred from electronic annotation ; 4478 ; methionine adenosyltransferase activity ; traceable author statement ; 5524 ; ATP binding ; Unknown ; 16740 ; transferase activity ; inferred from electronic annotation ; 30955 ; potassium ion binding ; inferred from electronic annotation ; 46872 ; metal ion …
Marco	82.3	906.9	11.0194	NM_010766	1	macrophage receptor with collagenous structure	6817 ; phosphate transport ; inferred from electronic annotation	5737 ; cytoplasm ; inferred from electronic annotation ; 16020 ; membrane ; inferred from electronic annotation ; 16021 ; integral to membrane ; inferred from electronic annotation	4720 ; protein-lysine 6-oxidase activity ; Unknown ; 4872 ; receptor activity ; inferred from electronic annotation ; 5044 ; scavenger receptor activity ; inferred from electronic annotation ; 5507 ; copper ion binding ; Unknown
Maob	97.6	167.1	1.71209	BB549292	20	monoamine oxidase B	6118 ; electron transport ; Unknown ; 6118 ; electron transport ; inferred from electronic annotation	5739 ; mitochondrion ; Unknown ; 16021 ; integral to membrane ; Unknown ; 5743 ; mitochondrial inner membrane ; inferred from direct assay ; 5739 ; mitochondrion ; inferred from electronic annotation ; 16021 ; integral to membrane ; inferred from electronic annotation	8131 ; amine oxidase activity ; Unknown ; 16491 ; oxidoreductase activity ; Unknown ; 8131 ; amine oxidase activity ; inferred from electronic annotation ; 16491 ; oxidoreductase activity ; inferred from electronic annotation
Mal2	82.5	149.7	1.81455	BB127697	15	mal, T-cell differentiation protein 2		16020 ; membrane ; inferred from electronic annotation ; 16021 ; integral to membrane ; inferred from electronic annotation
Maff	245.8	471.4	1.91782	BC022952	15	v-maf musculoaponeurotic fibrosarcoma oncogene family, protein F (avian)	74 ; regulation of progression through cell cycle ; inferred from electronic annotation ; 1701 ; embryonic development (sensu Mammalia) ; inferred from genetic interaction ; 6350 ; transcription ; inferred from electronic annotation ; 6355 ; regulation of transcription, DNA-dependent ; inferred from electronic annotation ; 45604 ; regulation of epidermal cell differentiation ; inferred from genet…	5622 ; intracellular ; inferred from electronic annotation ; 5634 ; nucleus ; inferred from electronic annotation	3677 ; DNA binding ; inferred from electronic annotation
Lztr2	28.2	100	3.5461	NM_033354	0	leucine zipper transcription regulator 2
Lynx1	80.8	168.8	2.08911	NM_011838	15	Ly6/neurotoxin 1	7271 ; synaptic transmission, cholinergic ; Unknown ; 9405 ; pathogenesis ; inferred from electronic annotation	5615 ; extracellular space ; Unknown ; 5624 ; membrane fraction ; inferred from direct assay ; 5886 ; plasma membrane ; inferred from direct assay ; 16020 ; membrane ; inferred from electronic annotation ; 16021 ; integral to membrane ; Unknown	5515 ; protein binding ; inferred from physical interaction ; 8200 ; ion channel inhibitor activity ; inferred from direct assay ; 30550 ; acetylcholine receptor inhibitor activity ; inferred from direct assay
Ly6d	172.5	703.7	4.07942	NM_010742	15	lymphocyte antigen 6 complex, locus D	6952 ; defense response ; inferred from electronic annotation	5615 ; extracellular space ; Unknown ; 5886 ; plasma membrane ; inferred from electronic annotation ; 16020 ; membrane ; inferred from electronic annotation
Lrrc8e	117.1	218.7	1.86763	C87354	8	leucine rich repeat containing 8 family, member E
Lrp2bp	191.3	437.5	2.28698	AV084342	8	Lrp2 binding protein		5737 ; cytoplasm ; inferred from sequence or structural similarity	5515 ; protein binding ; inferred from sequence or structural similarity ; 5488 ; binding ; inferred from electronic annotation ; 5515 ; protein binding ; inferred from physical interaction
Lrg1	1021.5	4452.3	4.35859	NM_029796	17	leucine-rich alpha-2-glycoprotein 1		5615 ; extracellular space ; Unknown
Loxl2	185.4	326.4	1.76052	AI415741	14	lysyl oxidase-like 2		16020 ; membrane ; inferred from electronic annotation	4720 ; protein-lysine 6-oxidase activity ; inferred from electronic annotation ; 5507 ; copper ion binding ; inferred from electronic annotation ; 16491 ; oxidoreductase activity ; inferred from electronic annotation ; 46872 ; metal ion binding ; inferred from electronic annotation ; 5044 ; scavenger receptor activity ; inferred from electronic annotation
Lox	361.9	1926.1	5.32219	M65143	18	lysyl oxidase	7169 ; transmembrane receptor protein tyrosine kinase signaling pathway ; non-traceable author statement	5615 ; extracellular space ; Unknown	4720 ; protein-lysine 6-oxidase activity ; inferred from electronic annotation ; 5507 ; copper ion binding ; inferred from electronic annotation ; 16491 ; oxidoreductase activity ; inferred from electronic annotation ; 46872 ; metal ion binding ; inferred from electronic annotation
LOC552908	38.4	131.6	3.42708	BB344065	0	hypothetical LOC552908
LOC545239	41.4	274.6	6.63285	BM213778	18	similar to rhomboid-related protein 2
LOC544718	1.5	42.6	28.4	BF463236	10	similar to AIDA-1b
LOC277193 ; LOC432898	1138.1	2185	1.91987	AW763751	0	similar to BC005512 protein ; similar to BC005512 protein
Lgi2	56.1	157.8	2.81283	BE947711	5	leucine-rich repeat LGI family, member 2
Lgals3	166.1	519.1	3.12523	AI426376	14	Lectin, galactose binding, soluble 3 (Lgals3), mRNA		5634 ; nucleus ; inferred from direct assay ; 5634 ; nucleus ; inferred from sequence or structural similarity ; 5737 ; cytoplasm ; inferred from direct assay ; 5737 ; cytoplasm ; inferred from sequence or structural similarity ; 5634 ; nucleus ; inferred from electronic annotation	5515 ; protein binding ; inferred from physical interaction ; 5529 ; sugar binding ; inferred from electronic annotation ; 19863 ; IgE binding ; inferred from electronic annotation
Lepr	59.5	197.3	3.31597	BM124366	4	leptin receptor	7165 ; signal transduction ; traceable author statement ; 19222 ; regulation of metabolism ; traceable author statement ; 7155 ; cell adhesion ; inferred from electronic annotation	5615 ; extracellular space ; Unknown ; 5887 ; integral to plasma membrane ; traceable author statement ; 16020 ; membrane ; inferred from electronic annotation ; 16021 ; integral to membrane ; Unknown ; 16021 ; integral to membrane ; inferred from electronic annotation	4872 ; receptor activity ; inferred from electronic annotation ; 4888 ; transmembrane receptor activity ; traceable author statement ; 4896 ; hematopoietin/interferon-class (D200-domain) cytokine receptor activity ; inferred from electronic annotation ; 5515 ; protein binding ; inferred from physical interaction ; 5515 ; protein binding ; inferred from electronic annotation
Lcn2	1752.9	7841.3	4.47333	X14607	2	lipocalin 2	6810 ; transport ; inferred from electronic annotation		5215 ; transporter activity ; inferred from electronic annotation ; 5488 ; binding ; Unknown ; 5488 ; binding ; inferred from electronic annotation
Lancl1	18.8	84.2	4.47872	AJ294535	0	LanC (bacterial lantibiotic synthetase component C)-like 1	7186 ; G-protein coupled receptor protein signaling pathway ; inferred from electronic annotation	5887 ; integral to plasma membrane ; inferred from electronic annotation	4930 ; G-protein coupled receptor activity ; inferred from electronic annotation
L1cam	242.2	1151.5	4.75434	NM_008478	20	L1 cell adhesion molecule	7155 ; cell adhesion ; inferred from electronic annotation ; 7275 ; development ; inferred from electronic annotation ; 7399 ; nervous system development ; inferred from electronic annotation ; 7411 ; axon guidance ; inferred from mutant phenotype ; 30154 ; cell differentiation ; inferred from electronic annotation	5886 ; plasma membrane ; inferred from electronic annotation ; 9986 ; cell surface ; inferred from direct assay ; 16020 ; membrane ; inferred from electronic annotation ; 16021 ; integral to membrane ; Unknown ; 16021 ; integral to membrane ; inferred from electronic annotation	5515 ; protein binding ; inferred from electronic annotation
Krt2-8 ; LOC434261	1992.1	8909.2	4.47227	AW322280	15	keratin complex 2, basic, gene 8 ; similar to cytokeratin EndoA - mouse	6468 ; protein amino acid phosphorylation ; Unknown ; 7010 ; cytoskeleton organization and biogenesis ; inferred from electronic annotation ; 9613 ; response to pest, pathogen or parasite ; inferred from mutant phenotype	5882 ; intermediate filament ; inferred from electronic annotation ; 30018 ; Z disc ; inferred from direct assay ; 42383 ; sarcolemma ; inferred from direct assay	4672 ; protein kinase activity ; Unknown ; 5198 ; structural molecule activity ; inferred from electronic annotation ; 5200 ; structural constituent of cytoskeleton ; inferred from electronic annotation ; 5524 ; ATP binding ; Unknown
Krt2-8 ; LOC434261	2310.7	9810.9	4.24586	NM_031170	15	keratin complex 2, basic, gene 8 ; similar to cytokeratin EndoA - mouse	6468 ; protein amino acid phosphorylation ; Unknown ; 7010 ; cytoskeleton organization and biogenesis ; inferred from electronic annotation ; 9613 ; response to pest, pathogen or parasite ; inferred from mutant phenotype	5882 ; intermediate filament ; inferred from electronic annotation ; 30018 ; Z disc ; inferred from direct assay ; 42383 ; sarcolemma ; inferred from direct assay	4672 ; protein kinase activity ; Unknown ; 5198 ; structural molecule activity ; inferred from electronic annotation ; 5200 ; structural constituent of cytoskeleton ; inferred from electronic annotation ; 5524 ; ATP binding ; Unknown
Krt2-8	1724.9	7400.3	4.29028	M21836	15	keratin complex 2, basic, gene 8	6468 ; protein amino acid phosphorylation ; Unknown ; 7010 ; cytoskeleton organization and biogenesis ; inferred from electronic annotation ; 9613 ; response to pest, pathogen or parasite ; inferred from mutant phenotype	5882 ; intermediate filament ; inferred from electronic annotation ; 30018 ; Z disc ; inferred from direct assay ; 42383 ; sarcolemma ; inferred from direct assay	4672 ; protein kinase activity ; Unknown ; 5198 ; structural molecule activity ; inferred from electronic annotation ; 5200 ; structural constituent of cytoskeleton ; inferred from electronic annotation ; 5524 ; ATP binding ; Unknown
Krt2-7	36.8	138.4	3.76087	BC010337	15	keratin complex 2, basic, gene 7	7010 ; cytoskeleton organization and biogenesis ; inferred from electronic annotation	5882 ; intermediate filament ; inferred from electronic annotation	5200 ; structural constituent of cytoskeleton ; inferred from electronic annotation ; 5198 ; structural molecule activity ; inferred from electronic annotation
Krt1-18	1169.3	6364	5.44257	NM_010664	15	keratin complex 1, acidic, gene 18	7010 ; cytoskeleton organization and biogenesis ; inferred from electronic annotation	5739 ; mitochondrion ; inferred from direct assay ; 5882 ; intermediate filament ; inferred from electronic annotation	5198 ; structural molecule activity ; inferred from electronic annotation ; 5200 ; structural constituent of cytoskeleton ; inferred from electronic annotation
Kng1	1712.8	4876.9	2.84733	NM_023125	16	kininogen 1	6954 ; inflammatory response ; inferred from electronic annotation ; 7596 ; blood coagulation ; inferred from electronic annotation ; 42311 ; vasodilation ; inferred from electronic annotation ; 50880 ; regulation of blood vessel size ; inferred from electronic annotation	5615 ; extracellular space ; Unknown ; 5615 ; extracellular space ; inferred from electronic annotation	4866 ; endopeptidase inhibitor activity ; inferred from electronic annotation ; 4869 ; cysteine protease inhibitor activity ; inferred from electronic annotation
Kmo	108.7	200	1.83993	NM_133809	1	kynurenine 3-monooxygenase (kynurenine 3-hydroxylase)	6118 ; electron transport ; Unknown ; 6725 ; aromatic compound metabolism ; Unknown ; 8152 ; metabolism ; Unknown ; 6118 ; electron transport ; inferred from electronic annotation ; 6725 ; aromatic compound metabolism ; inferred from electronic annotation ; 8152 ; metabolism ; inferred from electronic annotation	5739 ; mitochondrion ; inferred from direct assay ; 5743 ; mitochondrial inner membrane ; inferred from direct assay	4497 ; monooxygenase activity ; Unknown ; 16491 ; oxidoreductase activity ; Unknown ; 4497 ; monooxygenase activity ; inferred from electronic annotation ; 16491 ; oxidoreductase activity ; inferred from electronic annotation
Klf5	438.5	1334.1	3.04242	BI465857	14	Kruppel-like factor 5	1525 ; angiogenesis ; inferred from mutant phenotype ; 6350 ; transcription ; inferred from electronic annotation ; 6355 ; regulation of transcription, DNA-dependent ; inferred from electronic annotation ; 30033 ; microvillus biogenesis ; inferred from mutant phenotype ; 45941 ; positive regulation of transcription ; inferred from mutant phenotype	5634 ; nucleus ; inferred from electronic annotation	3676 ; nucleic acid binding ; inferred from electronic annotation ; 3677 ; DNA binding ; inferred from direct assay ; 3700 ; transcription factor activity ; inferred from mutant phenotype ; 5515 ; protein binding ; inferred from physical interaction ; 8270 ; zinc ion binding ; inferred from electronic annotation ; 46872 ; metal ion binding ; inferred from electronic annotation ; 3677 ; DNA bindin…
Klc3	68.2	104.5	1.53226	BC017147	7	kinesin light chain 3	42073 ; intraflagellar transport ; traceable author statement	9434 ; flagellum (sensu Eukaryota) ; inferred from direct assay ; 5871 ; kinesin complex ; inferred from electronic annotation	5515 ; protein binding ; inferred from physical interaction ; 8017 ; microtubule binding ; inferred from direct assay ; 19894 ; kinesin binding ; inferred from direct assay ; 3777 ; microtubule motor activity ; inferred from electronic annotation ; 5488 ; binding ; inferred from electronic annotation
Kif21b	168.3	356.1	2.11586	AV122249	1	kinesin family member 21B	7017 ; microtubule-based process ; inferred from electronic annotation ; 7018 ; microtubule-based movement ; inferred from electronic annotation	5871 ; kinesin complex ; inferred from electronic annotation ; 5874 ; microtubule ; inferred from electronic annotation ; 5875 ; microtubule associated complex ; inferred from electronic annotation	166 ; nucleotide binding ; inferred from electronic annotation ; 3774 ; motor activity ; inferred from electronic annotation ; 3777 ; microtubule motor activity ; inferred from electronic annotation ; 5524 ; ATP binding ; inferred from electronic annotation
Kcnj8	101.8	156.7	1.53929	NM_008428	6	potassium inwardly-rectifying channel, subfamily J, member 8	6810 ; transport ; inferred from electronic annotation ; 6811 ; ion transport ; inferred from electronic annotation ; 6813 ; potassium ion transport ; inferred from electronic annotation	5887 ; integral to plasma membrane ; inferred from electronic annotation ; 16020 ; membrane ; inferred from electronic annotation ; 16021 ; integral to membrane ; inferred from electronic annotation	5216 ; ion channel activity ; inferred from electronic annotation ; 5242 ; inward rectifier potassium channel activity ; inferred from electronic annotation ; 5244 ; voltage-gated ion channel activity ; inferred from electronic annotation ; 5267 ; potassium channel activity ; inferred from electronic annotation ; 15272 ; ATP-activated inward rectifier potassium channel activity ; Unknown ; 30955 …
Kcnh1	81.5	177.1	2.17301	NM_010600	1	potassium voltage-gated channel, subfamily H (eag-related), member 1	160 ; two-component signal transduction system (phosphorelay) ; inferred from electronic annotation ; 6355 ; regulation of transcription, DNA-dependent ; Unknown ; 6810 ; transport ; inferred from electronic annotation ; 6811 ; ion transport ; Unknown ; 6812 ; cation transport ; Unknown ; 6813 ; potassium ion transport ; inferred from electronic annotation ; 7165 ; signal transduction ; inferred …	5887 ; integral to plasma membrane ; inferred from electronic annotation ; 16020 ; membrane ; inferred from electronic annotation ; 16021 ; integral to membrane ; Unknown ; 16021 ; integral to membrane ; inferred from electronic annotation	155 ; two-component sensor molecule activity ; inferred from electronic annotation ; 4871 ; signal transducer activity ; inferred from electronic annotation ; 5216 ; ion channel activity ; Unknown ; 5244 ; voltage-gated ion channel activity ; inferred from electronic annotation ; 5249 ; voltage-gated potassium channel activity ; Unknown ; 5261 ; cation channel activity ; Unknown ; 5267 ; potassiu…
Kcnab2	358.5	1358.1	3.78828	U31908	4	potassium voltage-gated channel, shaker-related subfamily, beta member 2	6810 ; transport ; inferred from electronic annotation ; 6811 ; ion transport ; inferred from electronic annotation ; 6813 ; potassium ion transport ; inferred from electronic annotation	5737 ; cytoplasm ; inferred from electronic annotation ; 5887 ; integral to plasma membrane ; inferred from electronic annotation ; 16021 ; integral to membrane ; Unknown ; 16021 ; integral to membrane ; inferred from electronic annotation	5216 ; ion channel activity ; inferred from electronic annotation ; 5244 ; voltage-gated ion channel activity ; inferred from electronic annotation ; 5249 ; voltage-gated potassium channel activity ; Unknown ; 5267 ; potassium channel activity ; inferred from electronic annotation ; 16491 ; oxidoreductase activity ; inferred from electronic annotation ; 30955 ; potassium ion binding ; inferred fr…
Itm2a	176.1	412.8	2.34412	BI966443	20	integral membrane protein 2A		16021 ; integral to membrane ; Unknown ; 16021 ; integral to membrane ; inferred from electronic annotation
Itih4	1041.1	3587.8	3.44616	AK004893	14	inter alpha-trypsin inhibitor, heavy chain 4	6817 ; phosphate transport ; inferred from electronic annotation ; 30212 ; hyaluronan metabolism ; inferred from electronic annotation	5737 ; cytoplasm ; inferred from direct assay ; 5886 ; plasma membrane ; inferred from direct assay ; 5737 ; cytoplasm ; inferred from electronic annotation	5509 ; calcium ion binding ; inferred from direct assay ; 5540 ; hyaluronic acid binding ; inferred from direct assay ; 4867 ; serine-type endopeptidase inhibitor activity ; inferred from electronic annotation
Itih3	1759.3	5563.2	3.16217	NM_008407	14	inter-alpha trypsin inhibitor, heavy chain 3	30212 ; hyaluronan metabolism ; inferred from electronic annotation	5615 ; extracellular space ; Unknown	4866 ; endopeptidase inhibitor activity ; inferred from electronic annotation ; 4867 ; serine-type endopeptidase inhibitor activity ; inferred from electronic annotation ; 5507 ; copper ion binding ; Unknown
Itih2	984.8	2498.4	2.53696	NM_010582	2	inter-alpha trypsin inhibitor, heavy chain 2	30212 ; hyaluronan metabolism ; inferred from electronic annotation	5615 ; extracellular space ; Unknown	4866 ; endopeptidase inhibitor activity ; inferred from electronic annotation ; 4867 ; serine-type endopeptidase inhibitor activity ; inferred from electronic annotation
Itih1	195.7	437.9	2.23761	NM_008406	14	inter-alpha trypsin inhibitor, heavy chain 1	30212 ; hyaluronan metabolism ; inferred from electronic annotation		4866 ; endopeptidase inhibitor activity ; inferred from electronic annotation ; 4867 ; serine-type endopeptidase inhibitor activity ; inferred from electronic annotation ; 5507 ; copper ion binding ; Unknown
Itgb4	26.2	364.2	13.9008	L04678	11	integrin beta 4	7155 ; cell adhesion ; inferred from mutant phenotype ; 7155 ; cell adhesion ; Unknown ; 7160 ; cell-matrix adhesion ; Unknown ; 7229 ; integrin-mediated signaling pathway ; Unknown ; 7275 ; development ; Unknown	8305 ; integrin complex ; inferred from direct assay ; 8305 ; integrin complex ; Unknown ; 9925 ; basal plasma membrane ; inferred from direct assay ; 16021 ; integral to membrane ; Unknown	4872 ; receptor activity ; Unknown ; 5515 ; protein binding ; inferred from electronic annotation
Inhbb	122.5	374.3	3.05551	BB253137	1	inhibin beta-B	40007 ; growth ; inferred from electronic annotation ; 1541 ; ovarian follicle development ; inferred from sequence or structural similarity ; 6952 ; defense response ; inferred from sequence or structural similarity ; 9605 ; response to external stimulus ; inferred from sequence or structural similarity ; 46881 ; positive regulation of follicle-stimulating hormone secretion ; inferred from seque…	5576 ; extracellular region ; inferred from electronic annotation ; 5576 ; extracellular region ; inferred from sequence or structural similarity	5179 ; hormone activity ; inferred from electronic annotation ; 8083 ; growth factor activity ; inferred from electronic annotation ; 5125 ; cytokine activity ; inferred from sequence or structural similarity ; 5515 ; protein binding ; inferred from sequence or structural similarity ; 42803 ; protein homodimerization activity ; inferred from sequence or structural similarity ; 46789 ; host cell s…
Il6	34.3	244.9	7.13994	NM_031168	5	interleukin 6	1781 ; programmed cell death, neutrophils ; inferred from direct assay ; 1781 ; programmed cell death, neutrophils ; inferred from mutant phenotype ; 6953 ; acute-phase response ; inferred from electronic annotation ; 6955 ; immune response ; inferred from electronic annotation ; 45079 ; negative regulation of chemokine biosynthesis ; inferred from direct assay ; 45079 ; negative regulation of ch…	5576 ; extracellular region ; inferred from electronic annotation ; 5615 ; extracellular space ; Unknown ; 5615 ; extracellular space ; inferred from electronic annotation	5125 ; cytokine activity ; inferred from direct assay ; 5138 ; interleukin-6 receptor binding ; inferred from electronic annotation ; 5515 ; protein binding ; inferred from physical interaction ; 8083 ; growth factor activity ; inferred from electronic annotation ; 5125 ; cytokine activity ; inferred from electronic annotation
Il4ra	10.5	58.1	5.53333	AV252273	7	interleukin 4 receptor, alpha	6955 ; immune response ; inferred from electronic annotation ; 7166 ; cell surface receptor linked signal transduction ; inferred from electronic annotation	5615 ; extracellular space ; Unknown ; 5887 ; integral to plasma membrane ; inferred from electronic annotation ; 16020 ; membrane ; inferred from electronic annotation ; 16021 ; integral to membrane ; inferred from electronic annotation	4872 ; receptor activity ; inferred from electronic annotation ; 4896 ; hematopoietin/interferon-class (D200-domain) cytokine receptor activity ; inferred from electronic annotation ; 4907 ; interleukin receptor activity ; inferred from electronic annotation ; 5515 ; protein binding ; inferred from physical interaction
Il1rl1	518.6	1879.9	3.62495	NM_010743	1	interleukin 1 receptor-like 1	6306 ; DNA methylation ; Unknown ; 6952 ; defense response ; inferred from electronic annotation	5615 ; extracellular space ; Unknown ; 5886 ; plasma membrane ; inferred from electronic annotation ; 16020 ; membrane ; inferred from electronic annotation ; 16021 ; integral to membrane ; inferred from electronic annotation	3677 ; DNA binding ; Unknown ; 4872 ; receptor activity ; inferred from electronic annotation ; 4888 ; transmembrane receptor activity ; inferred from electronic annotation ; 4908 ; interleukin-1 receptor activity ; inferred from electronic annotation ; 8170 ; N-methyltransferase activity ; Unknown ; 5515 ; protein binding ; inferred from physical interaction
Il1rap	166.8	331.7	1.98861	NM_134103	16	interleukin 1 receptor accessory protein	19221 ; cytokine and chemokine mediated signaling pathway ; inferred from direct assay ; 42094 ; interleukin-2 biosynthesis ; inferred from direct assay	16020 ; membrane ; inferred from electronic annotation ; 16021 ; integral to membrane ; inferred from electronic annotation	4871 ; signal transducer activity ; inferred from direct assay ; 4872 ; receptor activity ; inferred from electronic annotation ; 4888 ; transmembrane receptor activity ; inferred from electronic annotation ; 4908 ; interleukin-1 receptor activity ; inferred from direct assay ; 5515 ; protein binding ; inferred from physical interaction ; 4908 ; interleukin-1 receptor activity ; inferred from ele…
Il1r2	250	800.1	3.2004	NM_010555	1	interleukin 1 receptor, type II	7166 ; cell surface receptor linked signal transduction ; inferred from electronic annotation	5887 ; integral to plasma membrane ; inferred from electronic annotation ; 16021 ; integral to membrane ; Unknown ; 16021 ; integral to membrane ; inferred from electronic annotation	4872 ; receptor activity ; inferred from electronic annotation ; 4907 ; interleukin receptor activity ; inferred from electronic annotation ; 4908 ; interleukin-1 receptor activity ; inferred from electronic annotation ; 4910 ; interleukin-1, Type II, blocking receptor activity ; inferred from electronic annotation ; 19966 ; interleukin-1 binding ; Unknown
Il13ra1	112.1	234.9	2.09545	BB730912	20	interleukin 13 receptor, alpha 1	7166 ; cell surface receptor linked signal transduction ; inferred from electronic annotation	5615 ; extracellular space ; Unknown ; 5887 ; integral to plasma membrane ; inferred from electronic annotation ; 16020 ; membrane ; inferred from electronic annotation ; 16021 ; integral to membrane ; Unknown ; 16021 ; integral to membrane ; inferred from electronic annotation	4872 ; receptor activity ; inferred from electronic annotation ; 4896 ; hematopoietin/interferon-class (D200-domain) cytokine receptor activity ; inferred from electronic annotation ; 4907 ; interleukin receptor activity ; inferred from electronic annotation
Ihpk1	1.6	34.2	21.375	BB000927	9	inositol hexaphosphate kinase 1	6020 ; myo-inositol metabolism ; inferred from sequence or structural similarity ; 16310 ; phosphorylation ; inferred from sequence or structural similarity	5634 ; nucleus ; inferred from electronic annotation ; 5634 ; nucleus ; inferred from sequence or structural similarity ; 5737 ; cytoplasm ; inferred from sequence or structural similarity	4428 ; inositol or phosphatidylinositol kinase activity ; inferred from sequence or structural similarity ; 8440 ; inositol trisphosphate 3-kinase activity ; inferred from electronic annotation ; 16301 ; kinase activity ; inferred from electronic annotation ; 16740 ; transferase activity ; inferred from electronic annotation ; 50517 ; inositol hexakisphosphate kinase activity ; inferred from elec…
Igsf4c	123.8	347.8	2.80937	AY059394	7	immunoglobulin superfamily, member 4C		5615 ; extracellular space ; Unknown ; 16021 ; integral to membrane ; Unknown	4872 ; receptor activity ; inferred from electronic annotation ; 19864 ; IgG binding ; inferred from electronic annotation
Igl-V1 ; 2010309G21Rik ; LOC207685 ; LOC386520 ; LOC547243	16.3	240.3	14.7423	AK008551	16	immunoglobulin lambda chain, variable 1 ; RIKEN cDNA 2010309G21 gene ; hypothetical protein LOC207685 ; similar to Ig lambda-3 chain C region - mouse ; similar to Ig lambda-2 chain	6955 ; immune response ; inferred from electronic annotation ; 6959 ; humoral immune response ; inferred from electronic annotation ; 19883 ; antigen presentation, endogenous antigen ; inferred from electronic annotation ; 19885 ; antigen processing, endogenous antigen via MHC class I ; inferred from electronic annotation		3823 ; antigen binding ; inferred from electronic annotation ; 30106 ; MHC class I receptor activity ; inferred from electronic annotation ; 3823 ; antigen binding ; Unknown
Igl-V1	10.1	142.8	14.1386	AK008145	16	immunoglobulin lambda chain, variable 1	6955 ; immune response ; inferred from electronic annotation ; 6959 ; humoral immune response ; inferred from electronic annotation ; 19883 ; antigen presentation, endogenous antigen ; inferred from electronic annotation ; 19885 ; antigen processing, endogenous antigen via MHC class I ; inferred from electronic annotation		3823 ; antigen binding ; inferred from electronic annotation ; 30106 ; MHC class I receptor activity ; inferred from electronic annotation
Igk-V8	158.8	1080.8	6.80605	BG966217	0	Immunoglobulin lambda chain, mAb 667			3823 ; antigen binding ; inferred from electronic annotation ; 4872 ; receptor activity ; inferred from electronic annotation
Igk-C ; Igk-V28 ; LOC243469 ; LOC545854	639.9	4469.9	6.98531	BI107286	6	immunoglobulin kappa chain, constant region ; immunoglobulin kappa chain variable 28 (V28) ; similar to anti-glycoprotein-B of human Cytomegalovirus immunoglobulin Vl chain ; similar to anti-PRSV coat protein monoclonal antibody PRSV-L 3-8 immunoglobulin light chain variable region
Igk-C ; Igk-V28 ; LOC243469 ; LOC545854	1092.8	6006.3	5.49625	BC013496	6	immunoglobulin kappa chain, constant region ; immunoglobulin kappa chain variable 28 (V28) ; similar to anti-glycoprotein-B of human Cytomegalovirus immunoglobulin Vl chain ; similar to anti-PRSV coat protein monoclonal antibody PRSV-L 3-8 immunoglobulin light chain variable region
Igk-C ; Igk-V28 ; 2010205A11Rik ; LOC243469 ; LOC545854	1063.4	5726.8	5.38537	AV057155	6	immunoglobulin kappa chain, constant region ; immunoglobulin kappa chain variable 28 (V28) ; RIKEN cDNA 2010205A11 gene ; similar to anti-glycoprotein-B of human Cytomegalovirus immunoglobulin Vl chain ; similar to anti-PRSV coat protein monoclonal antibody PRSV-L 3-8 immunoglobulin light chain variable region
Igj	140	293.2	2.09429	BC006026	5	immunoglobulin joining chain	6959 ; humoral immune response ; inferred from sequence or structural similarity	5615 ; extracellular space ; Unknown	3823 ; antigen binding ; inferred from sequence or structural similarity
Igh-VJ558 ; LOC238447 ; LOC544903 ; LOC544907	176.7	264.4	1.49632	AK007826	12	immunoglobulin heavy chain (J558 family) ; similar to immunoglobulin heavy chain variable region ; similar to immunoglobulin mu-chain ; similar to anti-poly(dC) monoclonal antibody heavy chain	1788 ; antibody-dependent cellular cytotoxicity ; inferred from direct assay ; 1798 ; positive regulation of type IIa hypersensitivity ; inferred from direct assay ; 1812 ; positive regulation of type I hypersensitivity ; inferred from direct assay ; 6910 ; phagocytosis, recognition ; inferred from direct assay ; 6911 ; phagocytosis, engulfment ; inferred from direct assay ; 6958 ; complement act…	5771 ; multivesicular body ; inferred from direct assay ; 42571 ; immunoglobulin complex, circulating ; inferred from direct assay	3823 ; antigen binding ; inferred from electronic annotation ; 3823 ; antigen binding ; inferred from direct assay
Igh-6	407.5	3364.9	8.25742	BB226392	0	immunoglobulin heavy chain 6 (heavy chain of IgM)	187 ; activation of MAPK activity ; inferred from direct assay ; 16064 ; humoral defense mechanism (sensu Vertebrata) ; inferred from direct assay ; 30333 ; antigen processing ; inferred from direct assay ; 30890 ; positive regulation of B cell proliferation ; inferred from direct assay ; 45022 ; early endosome to late endosome transport ; inferred from direct assay ; 45807 ; positive regulation …	9897 ; external side of plasma membrane ; inferred from direct assay ; 16021 ; integral to membrane ; inferred from electronic annotation ; 19815 ; B cell receptor complex ; inferred from direct assay ; 42571 ; immunoglobulin complex, circulating ; inferred from direct assay ; 48471 ; perinuclear region ; inferred from direct assay	3823 ; antigen binding ; inferred from direct assay ; 4888 ; transmembrane receptor activity ; inferred from direct assay ; 5515 ; protein binding ; inferred from physical interaction ; 3823 ; antigen binding ; inferred from electronic annotation
Igh-4	4.2	46	10.9524	AF466769	12	immunoglobulin heavy chain 4 (serum IgG1)	1788 ; antibody-dependent cellular cytotoxicity ; inferred from direct assay ; 1798 ; positive regulation of type IIa hypersensitivity ; inferred from direct assay ; 1812 ; positive regulation of type I hypersensitivity ; inferred from direct assay ; 6910 ; phagocytosis, recognition ; inferred from direct assay ; 6911 ; phagocytosis, engulfment ; inferred from direct assay ; 6958 ; complement act…	16021 ; integral to membrane ; inferred from electronic annotation ; 42571 ; immunoglobulin complex, circulating ; inferred from direct assay	3823 ; antigen binding ; inferred from direct assay ; 3823 ; antigen binding ; inferred from electronic annotation
Igh-1a	263.8	1131.6	4.28961	BC018365	12	immunoglobulin heavy chain 1a (serum IgG2a)	1788 ; antibody-dependent cellular cytotoxicity ; inferred from direct assay ; 1798 ; positive regulation of type IIa hypersensitivity ; inferred from direct assay ; 1812 ; positive regulation of type I hypersensitivity ; inferred from direct assay ; 6910 ; phagocytosis, recognition ; inferred from direct assay ; 6911 ; phagocytosis, engulfment ; inferred from direct assay ; 6958 ; complement act…	5771 ; multivesicular body ; inferred from direct assay ; 16021 ; integral to membrane ; inferred from electronic annotation ; 42571 ; immunoglobulin complex, circulating ; inferred from direct assay	3823 ; antigen binding ; inferred from direct assay ; 3823 ; antigen binding ; inferred from electronic annotation
Igfbp6	2101.8	4253.2	2.0236	NM_008344	15	insulin-like growth factor binding protein 6	1558 ; regulation of cell growth ; inferred from electronic annotation	5576 ; extracellular region ; inferred from electronic annotation ; 5615 ; extracellular space ; Unknown	5520 ; insulin-like growth factor binding ; inferred from electronic annotation ; 19838 ; growth factor binding ; inferred from electronic annotation
Igfbp2	187.9	385.4	2.05109	AK011784	1	insulin-like growth factor binding protein 2	1558 ; regulation of cell growth ; inferred from electronic annotation	5576 ; extracellular region ; inferred from electronic annotation ; 5615 ; extracellular space ; Unknown	5520 ; insulin-like growth factor binding ; inferred from electronic annotation ; 19838 ; growth factor binding ; inferred from electronic annotation
Igfbp1	3254.7	7925.3	2.43503	NM_008341	11	insulin-like growth factor binding protein 1	1558 ; regulation of cell growth ; inferred from electronic annotation	5576 ; extracellular region ; inferred from electronic annotation ; 5615 ; extracellular space ; Unknown	5520 ; insulin-like growth factor binding ; inferred from electronic annotation ; 19838 ; growth factor binding ; inferred from electronic annotation
Igf1	487.7	1033.9	2.11995	AF440694	10	insulin-like growth factor 1	6916 ; anti-apoptosis ; inferred from direct assay ; 7399 ; nervous system development ; inferred from mutant phenotype ; 7582 ; physiological process ; inferred from electronic annotation ; 9887 ; organ morphogenesis ; inferred from mutant phenotype ; 10001 ; glial cell differentiation ; inferred from mutant phenotype ; 48009 ; insulin-like growth factor receptor signaling pathway ; Unknown ; 48…	5576 ; extracellular region ; inferred from electronic annotation ; 5615 ; extracellular space ; inferred from direct assay	5159 ; insulin-like growth factor receptor binding ; inferred from physical interaction ; 5179 ; hormone activity ; inferred from electronic annotation ; 5515 ; protein binding ; inferred from physical interaction ; 8083 ; growth factor activity ; inferred from electronic annotation ; 18445 ; prothoracicotrophic hormone activity ; inferred from electronic annotation
Ier3	1040.3	2683.1	2.57916	NM_133662	17	immediate early response 3		16021 ; integral to membrane ; Unknown ; 16021 ; integral to membrane ; inferred from electronic annotation
Id4	14.7	90.8	6.17687	BB121406	13	inhibitor of DNA binding 4	45449 ; regulation of transcription ; inferred from electronic annotation	5634 ; nucleus ; inferred from electronic annotation	30528 ; transcription regulator activity ; inferred from electronic annotation
Hyal1 ; Nat6	37.2	161.9	4.35215	NM_008317	9	hyaluronidase 1 ; N-acetyltransferase 6	7049 ; cell cycle ; inferred from electronic annotation ; 45786 ; negative regulation of progression through cell cycle ; inferred from electronic annotation ; 5975 ; carbohydrate metabolism ; inferred from electronic annotation		4415 ; hyalurononglucosaminidase activity ; inferred from electronic annotation ; 8080 ; N-acetyltransferase activity ; inferred from electronic annotation ; 8415 ; acyltransferase activity ; inferred from electronic annotation ; 16740 ; transferase activity ; inferred from electronic annotation ; 16787 ; hydrolase activity ; inferred from electronic annotation ; 16798 ; hydrolase activity, actin…
Hspb1	254.2	2061.9	8.11133	NM_013560	5	heat shock protein 1	6457 ; protein folding ; inferred from electronic annotation ; 6986 ; response to unfolded protein ; inferred from electronic annotation	5625 ; soluble fraction ; inferred from direct assay ; 5626 ; insoluble fraction ; inferred from direct assay ; 5634 ; nucleus ; inferred from direct assay ; 5737 ; cytoplasm ; inferred from direct assay ; 5886 ; plasma membrane ; inferred from direct assay ; 30018 ; Z disc ; inferred from direct assay ; 43292 ; contractile fiber ; inferred from direct assay
Hspa9a	4339.4	10257	2.36369	D11089	18	heat shock protein 9A	6457 ; protein folding ; inferred from electronic annotation ; 6611 ; protein export from nucleus ; inferred from direct assay ; 6986 ; response to unfolded protein ; inferred from electronic annotation ; 9408 ; response to heat ; inferred from electronic annotation	5737 ; cytoplasm ; traceable author statement ; 5739 ; mitochondrion ; inferred from direct assay ; 5739 ; mitochondrion ; inferred from electronic annotation	166 ; nucleotide binding ; inferred from electronic annotation ; 5515 ; protein binding ; inferred from physical interaction ; 5524 ; ATP binding ; inferred from electronic annotation ; 51082 ; unfolded protein binding ; inferred from electronic annotation
Hspa4l	399.6	797.6	1.996	AI461691	3	heat shock 70kDa protein 4 like	6457 ; protein folding ; inferred from electronic annotation ; 6986 ; response to unfolded protein ; inferred from electronic annotation ; 6457 ; protein folding ; inferred from sequence or structural similarity ; 6986 ; response to unfolded protein ; inferred from sequence or structural similarity	5634 ; nucleus ; inferred from sequence or structural similarity ; 5737 ; cytoplasm ; inferred from sequence or structural similarity	166 ; nucleotide binding ; inferred from electronic annotation ; 5524 ; ATP binding ; inferred from electronic annotation ; 51082 ; unfolded protein binding ; inferred from electronic annotation ; 5524 ; ATP binding ; inferred from sequence or structural similarity
Hspa1b	516.6	1906.4	3.69028	M12573	17	heat shock protein 1B	723 ; telomere maintenance ; inferred from mutant phenotype ; 1719 ; inhibition of caspase activation ; inferred from direct assay ; 6281 ; DNA repair ; inferred from mutant phenotype ; 6457 ; protein folding ; inferred from electronic annotation ; 6916 ; anti-apoptosis ; inferred from direct assay ; 6986 ; response to unfolded protein ; inferred from electronic annotation ; 9408 ; response to he…		166 ; nucleotide binding ; inferred from electronic annotation ; 5515 ; protein binding ; inferred from physical interaction ; 5524 ; ATP binding ; inferred from electronic annotation ; 51082 ; unfolded protein binding ; inferred from electronic annotation
Hspa1a	89.9	355.5	3.95439	AW763765	17	heat shock protein 1A	723 ; telomere maintenance ; inferred from mutant phenotype ; 6281 ; DNA repair ; inferred from mutant phenotype ; 6457 ; protein folding ; inferred from electronic annotation ; 6986 ; response to unfolded protein ; inferred from electronic annotation ; 9408 ; response to heat ; inferred from electronic annotation ; 9408 ; response to heat ; inferred from mutant phenotype		166 ; nucleotide binding ; inferred from electronic annotation ; 5524 ; ATP binding ; inferred from electronic annotation ; 51082 ; unfolded protein binding ; inferred from electronic annotation
Hsd17b2	82.2	208.9	2.54136	BC012682	8	hydroxysteroid (17-beta) dehydrogenase 2	6694 ; steroid biosynthesis ; inferred from electronic annotation ; 8152 ; metabolism ; inferred from electronic annotation ; 8610 ; lipid biosynthesis ; inferred from electronic annotation	16021 ; integral to membrane ; Unknown ; 16021 ; integral to membrane ; inferred from electronic annotation	4303 ; estradiol 17-beta-dehydrogenase activity ; inferred from electronic annotation ; 16491 ; oxidoreductase activity ; inferred from electronic annotation
Hsd17b13	265.6	890.8	3.35392	AV050442	5	hydroxysteroid (17-beta) dehydrogenase 13	8152 ; metabolism ; inferred from electronic annotation		16491 ; oxidoreductase activity ; inferred from electronic annotation
Hsd11b1	288	460	1.59722	NM_008288	1	hydroxysteroid 11-beta dehydrogenase 1	6629 ; lipid metabolism ; inferred from electronic annotation ; 8152 ; metabolism ; inferred from electronic annotation ; 8202 ; steroid metabolism ; inferred from electronic annotation ; 30324 ; lung development ; inferred from mutant phenotype	5783 ; endoplasmic reticulum ; inferred from electronic annotation ; 5792 ; microsome ; inferred from electronic annotation ; 16021 ; integral to membrane ; inferred from electronic annotation	3845 ; 11-beta-hydroxysteroid dehydrogenase activity ; inferred from direct assay ; 3845 ; 11-beta-hydroxysteroid dehydrogenase activity ; inferred from mutant phenotype ; 16491 ; oxidoreductase activity ; inferred from electronic annotation ; 3845 ; 11-beta-hydroxysteroid dehydrogenase activity ; inferred from electronic annotation
Hs6st2	50.8	177.5	3.49409	AW536432	20	heparan sulfate 6-O-sulfotransferase 2		5615 ; extracellular space ; Unknown	16740 ; transferase activity ; inferred from electronic annotation
Hrh1	1.2	65.7	54.75	BB051552	6	histamine receptor H 1	7165 ; signal transduction ; inferred from electronic annotation ; 7186 ; G-protein coupled receptor protein signaling pathway ; inferred from electronic annotation ; 48511 ; rhythmic process ; inferred from electronic annotation	16021 ; integral to membrane ; Unknown ; 16021 ; integral to membrane ; inferred from electronic annotation	1584 ; rhodopsin-like receptor activity ; inferred from electronic annotation ; 4871 ; signal transducer activity ; inferred from electronic annotation ; 4872 ; receptor activity ; inferred from electronic annotation ; 4930 ; G-protein coupled receptor activity ; inferred from electronic annotation ; 4969 ; histamine receptor activity ; Unknown ; 4969 ; histamine receptor activity ; inferred from…
Hrg	481.8	1087.3	2.25675	NM_053176	16	histidine-rich glycoprotein		5615 ; extracellular space ; Unknown	4869 ; cysteine protease inhibitor activity ; Unknown ; 4869 ; cysteine protease inhibitor activity ; inferred from electronic annotation
Hpxn	9532.6	21111.4	2.21465	BC011246	7	hemopexin	6810 ; transport ; Unknown ; 6810 ; transport ; inferred from electronic annotation	5615 ; extracellular space ; inferred from electronic annotation	5506 ; iron ion binding ; inferred from electronic annotation ; 46872 ; metal ion binding ; inferred from electronic annotation
Hpn	95.4	249.4	2.61426	NM_008281	7	hepsin	6508 ; proteolysis ; inferred from electronic annotation	5886 ; plasma membrane ; inferred from direct assay ; 16020 ; membrane ; inferred from electronic annotation ; 16021 ; integral to membrane ; Unknown ; 16021 ; integral to membrane ; inferred from electronic annotation	4252 ; serine-type endopeptidase activity ; inferred from electronic annotation ; 4263 ; chymotrypsin activity ; inferred from electronic annotation ; 4295 ; trypsin activity ; inferred from electronic annotation ; 5044 ; scavenger receptor activity ; inferred from electronic annotation ; 8233 ; peptidase activity ; inferred from electronic annotation ; 16787 ; hydrolase activity ; inferred from …
Hpd	263.7	713.4	2.70535	BC013343	5	4-hydroxyphenylpyruvic acid dioxygenase	6559 ; L-phenylalanine catabolism ; inferred from electronic annotation ; 6572 ; tyrosine catabolism ; inferred from electronic annotation ; 9072 ; aromatic amino acid family metabolism ; inferred from electronic annotation		3868 ; 4-hydroxyphenylpyruvate dioxygenase activity ; inferred from electronic annotation ; 5506 ; iron ion binding ; inferred from electronic annotation ; 8127 ; quercetin 2,3-dioxygenase activity ; inferred from electronic annotation ; 16491 ; oxidoreductase activity ; inferred from electronic annotation ; 16702 ; oxidoreductase activity, acting on single donors with incorporation of molecular …
Hp	5146.8	13937.9	2.70807	NM_017370	8	haptoglobin	6508 ; proteolysis ; Unknown ; 6953 ; acute-phase response ; Unknown ; 6508 ; proteolysis ; inferred from electronic annotation	5576 ; extracellular region ; inferred from electronic annotation ; 5615 ; extracellular space ; Unknown	4263 ; chymotrypsin activity ; Unknown ; 4295 ; trypsin activity ; Unknown ; 30492 ; hemoglobin binding ; Unknown ; 4252 ; serine-type endopeptidase activity ; inferred from electronic annotation ; 30492 ; hemoglobin binding ; inferred from electronic annotation
Hnf4a	199.8	608.6	3.04605	BF580781	2	hepatic nuclear factor 4, alpha	6350 ; transcription ; inferred from electronic annotation ; 6355 ; regulation of transcription, DNA-dependent ; inferred from electronic annotation ; 45944 ; positive regulation of transcription from RNA polymerase II promoter ; inferred from direct assay	5634 ; nucleus ; inferred from direct assay ; 5667 ; transcription factor complex ; inferred from electronic annotation ; 5634 ; nucleus ; inferred from electronic annotation	3677 ; DNA binding ; inferred from direct assay ; 3700 ; transcription factor activity ; inferred from electronic annotation ; 3707 ; steroid hormone receptor activity ; inferred from electronic annotation ; 4872 ; receptor activity ; inferred from electronic annotation ; 4879 ; ligand-dependent nuclear receptor activity ; inferred from electronic annotation ; 5496 ; steroid binding ; inferred fr…
Hmox1	278.6	1275	4.57645	NM_010442	8	heme oxygenase (decycling) 1	6788 ; heme oxidation ; inferred from electronic annotation ; 50896 ; response to stimulus ; inferred from direct assay	5783 ; endoplasmic reticulum ; inferred from electronic annotation ; 5792 ; microsome ; inferred from electronic annotation ; 16021 ; integral to membrane ; Unknown	4392 ; heme oxygenase (decyclizing) activity ; inferred from electronic annotation ; 5506 ; iron ion binding ; inferred from electronic annotation ; 16491 ; oxidoreductase activity ; inferred from electronic annotation ; 46872 ; metal ion binding ; inferred from electronic annotation
Hmgcs2	736	1866.3	2.53573	BC014714	3	3-hydroxy-3-methylglutaryl-Coenzyme A synthase 2	6084 ; acetyl-CoA metabolism ; inferred from electronic annotation ; 6694 ; steroid biosynthesis ; inferred from electronic annotation ; 6695 ; cholesterol biosynthesis ; inferred from electronic annotation ; 8610 ; lipid biosynthesis ; inferred from electronic annotation ; 16126 ; sterol biosynthesis ; inferred from electronic annotation	5739 ; mitochondrion ; inferred from direct assay ; 5743 ; mitochondrial inner membrane ; inferred from direct assay ; 5739 ; mitochondrion ; inferred from electronic annotation	4421 ; hydroxymethylglutaryl-CoA synthase activity ; inferred from electronic annotation ; 16740 ; transferase activity ; inferred from electronic annotation
Hist2h2aa1 ; Hist1h2ad ; Hist1h2an ; Hist2h2ab ; Hist2h2ac ; Hist2h2aa2	237	859.5	3.62658	BC010564	3	histone 2, H2aa1 ; histone 1, H2ad ; histone 1, H2an ; histone 2, H2ab ; histone 2, H2ac ; histone 2, H2aa2	6334 ; nucleosome assembly ; inferred from electronic annotation ; 7001 ; chromosome organization and biogenesis (sensu Eukaryota) ; inferred from electronic annotation	786 ; nucleosome ; inferred from electronic annotation ; 5634 ; nucleus ; inferred from electronic annotation ; 5694 ; chromosome ; inferred from electronic annotation	3677 ; DNA binding ; inferred from electronic annotation
Hist1h2bc	1639.7	3506.3	2.13838	NM_023422	13	histone 1, H2bc	6334 ; nucleosome assembly ; Unknown ; 7001 ; chromosome organization and biogenesis (sensu Eukaryota) ; Unknown ; 6334 ; nucleosome assembly ; inferred from electronic annotation ; 7001 ; chromosome organization and biogenesis (sensu Eukaryota) ; inferred from electronic annotation ; 6334 ; nucleosome assembly ; inferred from sequence or structural similarity	786 ; nucleosome ; Unknown ; 5634 ; nucleus ; Unknown ; 5694 ; chromosome ; Unknown ; 786 ; nucleosome ; inferred from electronic annotation ; 5634 ; nucleus ; inferred from electronic annotation ; 786 ; nucleosome ; inferred from sequence or structural similarity	3677 ; DNA binding ; Unknown ; 3677 ; DNA binding ; inferred from electronic annotation ; 3677 ; DNA binding ; inferred from sequence or structural similarity
Hist1h1c	1230.4	3436.6	2.79308	NM_015786	13	histone 1, H1c	6334 ; nucleosome assembly ; Unknown ; 7001 ; chromosome organization and biogenesis (sensu Eukaryota) ; Unknown ; 16584 ; nucleosome spacing ; inferred from mutant phenotype ; 6334 ; nucleosome assembly ; inferred from electronic annotation	786 ; nucleosome ; Unknown ; 5634 ; nucleus ; Unknown ; 5694 ; chromosome ; Unknown ; 786 ; nucleosome ; inferred from electronic annotation ; 5634 ; nucleus ; inferred from electronic annotation	3677 ; DNA binding ; Unknown ; 5515 ; protein binding ; inferred from physical interaction ; 3677 ; DNA binding ; inferred from direct assay ; 3677 ; DNA binding ; inferred from electronic annotation
Hira	126.5	359	2.83794	AW537496	16	histone cell cycle regulation defective homolog A (S. cerevisiae)	6350 ; transcription ; inferred from electronic annotation ; 6355 ; regulation of transcription, DNA-dependent ; inferred from electronic annotation ; 7369 ; gastrulation ; inferred from mutant phenotype ; 45449 ; regulation of transcription ; inferred from electronic annotation	5634 ; nucleus ; inferred from electronic annotation	5515 ; protein binding ; inferred from physical interaction ; 30528 ; transcription regulator activity ; inferred from electronic annotation
Hgfac	65	182.8	2.81231	NM_019447	5	hepatocyte growth factor activator	6508 ; proteolysis ; inferred from electronic annotation	5576 ; extracellular region ; inferred from electronic annotation ; 5615 ; extracellular space ; Unknown ; 5615 ; extracellular space ; inferred from electronic annotation	4252 ; serine-type endopeptidase activity ; inferred from electronic annotation ; 4263 ; chymotrypsin activity ; inferred from electronic annotation ; 4295 ; trypsin activity ; inferred from electronic annotation ; 8233 ; peptidase activity ; inferred from electronic annotation ; 16787 ; hydrolase activity ; inferred from electronic annotation
Hc	312.2	849.4	2.72069	NM_010406	2	hemolytic complement	6954 ; inflammatory response ; inferred from electronic annotation ; 6955 ; immune response ; inferred from electronic annotation ; 6956 ; complement activation ; inferred from electronic annotation ; 6957 ; complement activation, alternative pathway ; inferred from electronic annotation ; 6958 ; complement activation, classical pathway ; inferred from electronic annotation ; 19835 ; cytolysis ; …	5576 ; extracellular region ; inferred from electronic annotation ; 5579 ; membrane attack complex ; inferred from electronic annotation ; 5615 ; extracellular space ; Unknown ; 5615 ; extracellular space ; inferred from electronic annotation	4866 ; endopeptidase inhibitor activity ; inferred from electronic annotation
Hbegf	253.4	825.1	3.25612	L07264	18	heparin-binding EGF-like growth factor	7173 ; epidermal growth factor receptor signaling pathway ; inferred from direct assay ; 8016 ; regulation of heart contraction rate ; inferred from mutant phenotype ; 16477 ; cell migration ; inferred from mutant phenotype ; 35313 ; wound healing, spreading of epidermal cells ; inferred from mutant phenotype ; 51549 ; positive regulation of keratinocyte migration ; inferred from mutant phenotype…	5615 ; extracellular space ; Unknown ; 16021 ; integral to membrane ; Unknown ; 16021 ; integral to membrane ; inferred from electronic annotation	4872 ; receptor activity ; inferred from electronic annotation ; 8083 ; growth factor activity ; inferred from electronic annotation ; 8201 ; heparin binding ; inferred from electronic annotation ; 5154 ; epidermal growth factor receptor binding ; inferred from direct assay ; 8083 ; growth factor activity ; inferred from direct assay ; 8201 ; heparin binding ; inferred from direct assay
Hbb ; Hbb-b1 ; Hbb-b2	2753.5	10476.3	3.80472	BC027434	7	hemoglobin beta chain complex ; hemoglobin, beta adult major chain ; hemoglobin, beta adult minor chain	6810 ; transport ; inferred from electronic annotation ; 15671 ; oxygen transport ; inferred from mutant phenotype ; 30097 ; hemopoiesis ; inferred from mutant phenotype ; 15671 ; oxygen transport ; inferred from electronic annotation	5739 ; mitochondrion ; inferred from direct assay ; 5833 ; hemoglobin complex ; inferred from direct assay ; 5833 ; hemoglobin complex ; inferred from electronic annotation	5344 ; oxygen transporter activity ; inferred from mutant phenotype ; 5488 ; binding ; inferred from electronic annotation ; 5506 ; iron ion binding ; inferred from electronic annotation ; 19825 ; oxygen binding ; inferred from electronic annotation ; 20037 ; heme binding ; inferred from electronic annotation ; 46872 ; metal ion binding ; inferred from electronic annotation ; 5344 ; oxygen transp…
Hba-a1	435.1	1350	3.10274	NM_008218	11	hemoglobin alpha, adult chain 1	6810 ; transport ; inferred from electronic annotation ; 15671 ; oxygen transport ; inferred from electronic annotation	5739 ; mitochondrion ; inferred from direct assay ; 5833 ; hemoglobin complex ; inferred from electronic annotation	5344 ; oxygen transporter activity ; inferred from electronic annotation ; 5488 ; binding ; inferred from electronic annotation ; 5506 ; iron ion binding ; inferred from electronic annotation ; 19825 ; oxygen binding ; inferred from electronic annotation ; 20037 ; heme binding ; inferred from electronic annotation ; 46872 ; metal ion binding ; inferred from electronic annotation
Hat1	29.2	48	1.64384	AI552528	2	Histone aminotransferase 1 (Hat1), mRNA	6323 ; DNA packaging ; Unknown ; 6475 ; internal protein amino acid acetylation ; Unknown	5634 ; nucleus ; Unknown	4402 ; histone acetyltransferase activity ; Unknown ; 5515 ; protein binding ; Unknown ; 8415 ; acyltransferase activity ; Unknown ; 8483 ; transaminase activity ; inferred from electronic annotation ; 16740 ; transferase activity ; Unknown ; 4402 ; histone acetyltransferase activity ; inferred from electronic annotation ; 16740 ; transferase activity ; inferred from electronic annotation
Hamp1	781.9	3704.1	4.73731	NM_032541	7	hepcidin antimicrobial peptide 1	6879 ; iron ion homeostasis ; inferred from electronic annotation ; 42742 ; defense response to bacteria ; inferred from direct assay ; 42828 ; response to pathogen ; inferred from electronic annotation ; 50832 ; defense response to fungi ; inferred from direct assay ; 42742 ; defense response to bacteria ; inferred from electronic annotation	5576 ; extracellular region ; inferred from electronic annotation ; 5615 ; extracellular space ; Unknown	5179 ; hormone activity ; inferred from electronic annotation
Hal	33.2	114.8	3.45783	L07645	10	histidine ammonia lyase	6547 ; histidine metabolism ; inferred from electronic annotation ; 6548 ; histidine catabolism ; inferred from electronic annotation ; 9058 ; biosynthesis ; inferred from electronic annotation	5737 ; cytoplasm ; inferred from electronic annotation	4397 ; histidine ammonia-lyase activity ; inferred from electronic annotation ; 16211 ; ammonia ligase activity ; inferred from electronic annotation ; 16829 ; lyase activity ; inferred from electronic annotation
H2-Q10	979.6	2677.4	2.73316	BC011215	17	histocompatibility 2, Q region locus 10	6952 ; defense response ; inferred from electronic annotation ; 6955 ; immune response ; inferred from electronic annotation ; 19882 ; antigen presentation ; inferred from electronic annotation ; 19883 ; antigen presentation, endogenous antigen ; inferred from electronic annotation ; 19885 ; antigen processing, endogenous antigen via MHC class I ; inferred from electronic annotation	5615 ; extracellular space ; Unknown ; 5886 ; plasma membrane ; inferred from electronic annotation ; 16021 ; integral to membrane ; inferred from electronic annotation ; 42612 ; MHC class I protein complex ; inferred from electronic annotation	30106 ; MHC class I receptor activity ; inferred from electronic annotation
Gtl2 ; Lphn1	86.9	293.6	3.3786	AV015833	12	GTL2, imprinted maternally expressed untranslated mRNA ; latrophilin 1	7165 ; signal transduction ; inferred from electronic annotation ; 7186 ; G-protein coupled receptor protein signaling pathway ; inferred from electronic annotation ; 7218 ; neuropeptide signaling pathway ; inferred from electronic annotation	16020 ; membrane ; inferred from electronic annotation ; 16021 ; integral to membrane ; inferred from electronic annotation	4871 ; signal transducer activity ; inferred from electronic annotation ; 4872 ; receptor activity ; inferred from electronic annotation ; 4930 ; G-protein coupled receptor activity ; inferred from electronic annotation ; 5529 ; sugar binding ; inferred from electronic annotation ; 16524 ; latrotoxin receptor activity ; inferred from electronic annotation
Gtl2	189.5	405.2	2.13826	BB093563	12	GTL2, imprinted maternally expressed untranslated mRNA
Gstm5	175.3	407.8	2.3263	NM_010360	3	glutathione S-transferase, mu 5	8152 ; metabolism ; inferred from electronic annotation		4364 ; glutathione transferase activity ; inferred from electronic annotation ; 16740 ; transferase activity ; inferred from electronic annotation
Gstm3	7.3	98	13.4247	J03953	0	glutathione S-transferase, mu 3	8152 ; metabolism ; inferred from electronic annotation		4364 ; glutathione transferase activity ; inferred from electronic annotation ; 16740 ; transferase activity ; inferred from electronic annotation
Gsta1 ; Gsta2	73.6	117.8	1.60054	NM_008182	9	glutathione S-transferase, alpha 1 (Ya) ; glutathione S-transferase, alpha 2 (Yc2)	6749 ; glutathione metabolism ; inferred from sequence or structural similarity		4364 ; glutathione transferase activity ; inferred from sequence or structural similarity ; 16740 ; transferase activity ; inferred from electronic annotation ; 4364 ; glutathione transferase activity ; inferred from electronic annotation
Grem1	1869.6	4042.8	2.16239	BC015293	2	gremlin 1	7267 ; cell-cell signaling ; inferred from mutant phenotype ; 9887 ; organ morphogenesis ; inferred from mutant phenotype ; 9954 ; proximal/distal pattern formation ; inferred from mutant phenotype ; 30326 ; embryonic limb morphogenesis ; inferred from mutant phenotype	5615 ; extracellular space ; Unknown ; 5615 ; extracellular space ; inferred from electronic annotation	5125 ; cytokine activity ; inferred from electronic annotation
Gpx7	115.1	330.9	2.87489	NM_024198	4	glutathione peroxidase 7	6979 ; response to oxidative stress ; inferred from electronic annotation	5615 ; extracellular space ; Unknown ; 5634 ; nucleus ; inferred from electronic annotation	4601 ; peroxidase activity ; Unknown ; 4602 ; glutathione peroxidase activity ; Unknown ; 8430 ; selenium binding ; inferred from electronic annotation ; 16491 ; oxidoreductase activity ; inferred from electronic annotation ; 4601 ; peroxidase activity ; inferred from electronic annotation ; 4602 ; glutathione peroxidase activity ; inferred from electronic annotation
Gpt2	1262.5	3528.9	2.79517	BB068040	8	glutamic pyruvate transaminase (alanine aminotransferase) 2	9058 ; biosynthesis ; inferred from electronic annotation		8483 ; transaminase activity ; inferred from electronic annotation ; 16740 ; transferase activity ; inferred from electronic annotation ; 16769 ; transferase activity, transferring nitrogenous groups ; inferred from electronic annotation ; 16847 ; 1-aminocyclopropane-1-carboxylate synthase activity ; inferred from electronic annotation
Gpr133	24.1	208.8	8.6639	BB548889	5	G protein-coupled receptor 133	7218 ; neuropeptide signaling pathway ; inferred from electronic annotation	16020 ; membrane ; inferred from electronic annotation	4872 ; receptor activity ; inferred from electronic annotation ; 4930 ; G-protein coupled receptor activity ; inferred from electronic annotation
Gpr116	286.7	641.2	2.23648	AW547876	17	G protein-coupled receptor 116	7186 ; G-protein coupled receptor protein signaling pathway ; Unknown ; 7218 ; neuropeptide signaling pathway ; inferred from electronic annotation	16021 ; integral to membrane ; inferred from electronic annotation ; 16020 ; membrane ; inferred from electronic annotation	4872 ; receptor activity ; inferred from electronic annotation ; 16526 ; G-protein coupled receptor activity, unknown ligand ; Unknown ; 4930 ; G-protein coupled receptor activity ; inferred from electronic annotation
Gpd1	78.6	136.3	1.7341	BB503189	0	glycerol-3-phosphate dehydrogenase 1 (soluble)	5975 ; carbohydrate metabolism ; inferred from electronic annotation ; 6072 ; glycerol-3-phosphate metabolism ; inferred from mutant phenotype ; 6094 ; gluconeogenesis ; inferred from mutant phenotype ; 46168 ; glycerol-3-phosphate catabolism ; inferred from electronic annotation ; 6072 ; glycerol-3-phosphate metabolism ; inferred from electronic annotation	5737 ; cytoplasm ; inferred from electronic annotation ; 9331 ; glycerol-3-phosphate dehydrogenase complex ; traceable author statement ; 9331 ; glycerol-3-phosphate dehydrogenase complex ; inferred from electronic annotation	4367 ; glycerol-3-phosphate dehydrogenase (NAD+) activity ; inferred from electronic annotation ; 16491 ; oxidoreductase activity ; inferred from electronic annotation ; 16614 ; oxidoreductase activity, acting on CH-OH group of donors ; inferred from electronic annotation ; 16616 ; oxidoreductase activity, acting on the CH-OH group of donors, NAD or NADP as acceptor ; inferred from electronic ann…
Gosr1	343.6	519.6	1.51222	NM_016810	11	golgi SNAP receptor complex member 1	6810 ; transport ; inferred from electronic annotation ; 6886 ; intracellular protein transport ; inferred from electronic annotation ; 6888 ; ER to Golgi transport ; inferred from electronic annotation ; 15031 ; protein transport ; inferred from electronic annotation	139 ; Golgi membrane ; inferred from direct assay ; 5795 ; Golgi stack ; inferred from electronic annotation ; 16021 ; integral to membrane ; Unknown ; 16021 ; integral to membrane ; inferred from electronic annotation	4872 ; receptor activity ; inferred from electronic annotation ; 5515 ; protein binding ; inferred from sequence or structural similarity
Gnmt	187.4	745.1	3.97599	NM_010321	17	glycine N-methyltransferase			3824 ; catalytic activity ; inferred from electronic annotation ; 5542 ; folic acid binding ; Unknown ; 8168 ; methyltransferase activity ; inferred from electronic annotation ; 8757 ; S-adenosylmethionine-dependent methyltransferase activity ; Unknown ; 16740 ; transferase activity ; inferred from electronic annotation ; 17174 ; glycine N-methyltransferase activity ; Unknown ; 5542 ; folic acid …
Gngt1	1.6	73.3	45.8125	BC025929	6	guanine nucleotide binding protein (G protein), gamma transducing activity polypeptide 1	7165 ; signal transduction ; inferred from electronic annotation ; 7186 ; G-protein coupled receptor protein signaling pathway ; inferred from sequence or structural similarity ; 7186 ; G-protein coupled receptor protein signaling pathway ; inferred from electronic annotation	5834 ; heterotrimeric G-protein complex ; inferred from sequence or structural similarity ; 5834 ; heterotrimeric G-protein complex ; inferred from electronic annotation	3924 ; GTPase activity ; inferred from sequence or structural similarity ; 4871 ; signal transducer activity ; inferred from electronic annotation ; 5083 ; small GTPase regulator activity ; inferred from electronic annotation
Gnat1	1.7	47	27.6471	BC022793	9	guanine nucleotide binding protein, alpha transducing 1	7165 ; signal transduction ; inferred from electronic annotation ; 7186 ; G-protein coupled receptor protein signaling pathway ; inferred from direct assay ; 7199 ; G-protein signaling, coupled to cGMP nucleotide second messenger ; traceable author statement ; 7600 ; sensory perception ; inferred from electronic annotation ; 7601 ; visual perception ; traceable author statement ; 7602 ; phototran…	5624 ; membrane fraction ; traceable author statement ; 5834 ; heterotrimeric G-protein complex ; inferred from sequence or structural similarity ; 5834 ; heterotrimeric G-protein complex ; traceable author statement	166 ; nucleotide binding ; inferred from electronic annotation ; 3924 ; GTPase activity ; inferred from sequence or structural similarity ; 3924 ; GTPase activity ; traceable author statement ; 4871 ; signal transducer activity ; inferred from electronic annotation ; 5525 ; GTP binding ; inferred from electronic annotation ; 19001 ; guanyl nucleotide binding ; inferred from electronic annotation
Gm489	50	198.1	3.962	BB817942	7	gene model 489, (NCBI)
Gm1960	34.4	1056.8	30.7209	BB829808	5	gene model 1960, (NCBI)	6955 ; immune response ; inferred from electronic annotation	5576 ; extracellular region ; inferred from electronic annotation	5125 ; cytokine activity ; inferred from electronic annotation ; 8009 ; chemokine activity ; inferred from electronic annotation
Glt28d2	61.9	258.6	4.17771	BB008997	3	glycosyltransferase 28 domain containing 2	5975 ; carbohydrate metabolism ; inferred from electronic annotation ; 30259 ; lipid glycosylation ; inferred from electronic annotation		16740 ; transferase activity ; inferred from electronic annotation ; 16758 ; transferase activity, transferring hexosyl groups ; inferred from electronic annotation ; 30246 ; carbohydrate binding ; inferred from electronic annotation
Gldc	52.1	236.6	4.54127	NM_138595	19	glycine decarboxylase	6544 ; glycine metabolism ; inferred from electronic annotation	5739 ; mitochondrion ; inferred from electronic annotation ; 5961 ; glycine dehydrogenase complex (decarboxylating) ; inferred from electronic annotation	4375 ; glycine dehydrogenase (decarboxylating) activity ; traceable author statement ; 16491 ; oxidoreductase activity ; inferred from electronic annotation ; 4375 ; glycine dehydrogenase (decarboxylating) activity ; inferred from electronic annotation
Gjb2	125.7	488.8	3.88862	AV239646	14	gap junction membrane channel protein beta 2	7154 ; cell communication ; inferred from electronic annotation ; 7267 ; cell-cell signaling ; inferred from electronic annotation ; 7267 ; cell-cell signaling ; inferred from direct assay	5921 ; gap junction ; inferred from direct assay ; 5922 ; connexon complex ; inferred from electronic annotation ; 16021 ; integral to membrane ; Unknown ; 5921 ; gap junction ; inferred from electronic annotation ; 16021 ; integral to membrane ; inferred from electronic annotation	5243 ; gap-junction forming channel activity ; inferred from electronic annotation ; 5515 ; protein binding ; inferred from physical interaction ; 15285 ; connexon channel activity ; inferred from electronic annotation ; 5243 ; gap-junction forming channel activity ; inferred from direct assay
Gfpt2	99.4	284.8	2.86519	NM_013529	11	glutamine fructose-6-phosphate transaminase 2	5975 ; carbohydrate metabolism ; inferred from electronic annotation ; 6541 ; glutamine metabolism ; traceable author statement ; 6810 ; transport ; Unknown ; 8152 ; metabolism ; inferred from electronic annotation ; 16051 ; carbohydrate biosynthesis ; inferred from electronic annotation ; 6541 ; glutamine metabolism ; inferred from electronic annotation ; 6810 ; transport ; inferred from electro…	5737 ; cytoplasm ; inferred from electronic annotation ; 30288 ; periplasmic space (sensu Gram-negative Bacteria) ; inferred from electronic annotation	4360 ; glutamine-fructose-6-phosphate transaminase (isomerizing) activity ; traceable author statement ; 5215 ; transporter activity ; Unknown ; 5529 ; sugar binding ; inferred from electronic annotation ; 8483 ; transaminase activity ; inferred from electronic annotation ; 16740 ; transferase activity ; inferred from electronic annotation ; 4360 ; glutamine-fructose-6-phosphate transaminase (iso…
Gdf15	85.2	252.5	2.96362	NM_011819	0	growth differentiation factor 15		5615 ; extracellular space ; Unknown ; 5615 ; extracellular space ; inferred from electronic annotation	5125 ; cytokine activity ; inferred from electronic annotation ; 8083 ; growth factor activity ; inferred from electronic annotation
Gdf10	27.9	63.8	2.28674	L42114	14	growth differentiation factor 10		5615 ; extracellular space ; Unknown	5125 ; cytokine activity ; inferred from electronic annotation ; 8083 ; growth factor activity ; inferred from electronic annotation
Gcnt2	434.6	1082.6	2.49103	AB037596	13	glucosaminyl (N-acetyl) transferase 2, I-branching enzyme		5795 ; Golgi stack ; inferred from electronic annotation ; 16020 ; membrane ; inferred from electronic annotation ; 16021 ; integral to membrane ; inferred from electronic annotation	8109 ; N-acetyllactosaminide beta-1,6-N-acetylglucosaminyltransferase activity ; inferred from electronic annotation ; 8375 ; acetylglucosaminyltransferase activity ; inferred from direct assay ; 16740 ; transferase activity ; inferred from electronic annotation ; 16757 ; transferase activity, transferring glycosyl groups ; inferred from electronic annotation ; 8375 ; acetylglucosaminyltransferas…
Gch1	358.3	663.5	1.8518	NM_008102	0	GTP cyclohydrolase 1	6729 ; tetrahydrobiopterin biosynthesis ; inferred from electronic annotation ; 9058 ; biosynthesis ; inferred from electronic annotation		3824 ; catalytic activity ; inferred from electronic annotation ; 3934 ; GTP cyclohydrolase I activity ; inferred from electronic annotation ; 16787 ; hydrolase activity ; inferred from electronic annotation
Gc	3816.4	8098.4	2.122	AI195150	5	group specific component	6810 ; transport ; inferred from electronic annotation ; 42359 ; vitamin D metabolism ; inferred from direct assay	5615 ; extracellular space ; inferred from electronic annotation	3779 ; actin binding ; inferred from electronic annotation ; 5386 ; carrier activity ; inferred from electronic annotation ; 5499 ; vitamin D binding ; inferred from electronic annotation ; 3779 ; actin binding ; inferred from sequence or structural similarity
Gata6	113.4	282.2	2.48854	BM214048	18	GATA binding protein 6	1889 ; liver development ; inferred from mutant phenotype ; 6118 ; electron transport ; Unknown ; 6350 ; transcription ; inferred from electronic annotation ; 6355 ; regulation of transcription, DNA-dependent ; inferred from direct assay ; 7018 ; microtubule-based movement ; Unknown ; 45941 ; positive regulation of transcription ; inferred from electronic annotation ; 45944 ; positive regulation …	5634 ; nucleus ; inferred from direct assay ; 5874 ; microtubule ; Unknown ; 5634 ; nucleus ; inferred from electronic annotation	3677 ; DNA binding ; inferred from direct assay ; 3700 ; transcription factor activity ; inferred from electronic annotation ; 5198 ; structural molecule activity ; Unknown ; 5489 ; electron transporter activity ; Unknown ; 5515 ; protein binding ; inferred from physical interaction ; 8270 ; zinc ion binding ; inferred from electronic annotation ; 16563 ; transcriptional activator activity ; infe…
Gap43	79.6	301.9	3.79271	BB622036	16	growth associated protein 43	1558 ; regulation of cell growth ; inferred from electronic annotation ; 7275 ; development ; inferred from electronic annotation ; 7399 ; nervous system development ; inferred from electronic annotation ; 10001 ; glial cell differentiation ; inferred from mutant phenotype ; 30154 ; cell differentiation ; inferred from electronic annotation ; 40008 ; regulation of growth ; inferred from electroni…	16020 ; membrane ; inferred from electronic annotation ; 30424 ; axon ; inferred from direct assay	5516 ; calmodulin binding ; inferred from electronic annotation
Gadd45a	364.7	723.2	1.983	NM_007836	6	growth arrest and DNA-damage-inducible 45 alpha	74 ; regulation of progression through cell cycle ; inferred from direct assay ; 6469 ; negative regulation of protein kinase activity ; inferred from direct assay ; 6974 ; response to DNA damage stimulus ; inferred from electronic annotation ; 7049 ; cell cycle ; inferred from electronic annotation ; 7050 ; cell cycle arrest ; inferred from electronic annotation ; 7098 ; centrosome cycle ; infer…	5634 ; nucleus ; traceable author statement	5515 ; protein binding ; inferred from physical interaction
G6pc	150.7	306.4	2.03318	NM_008061	11	glucose-6-phosphatase, catalytic	5978 ; glycogen biosynthesis ; inferred from electronic annotation	5783 ; endoplasmic reticulum ; inferred from electronic annotation ; 16021 ; integral to membrane ; Unknown ; 16021 ; integral to membrane ; inferred from electronic annotation	4346 ; glucose-6-phosphatase activity ; inferred from electronic annotation ; 16787 ; hydrolase activity ; inferred from electronic annotation
G0s2	83.5	237.7	2.84671	NM_008059	1	G0/G1 switch gene 2	7049 ; cell cycle ; inferred from electronic annotation	16021 ; integral to membrane ; Unknown
Ftcd	134.4	359.2	2.67262	NM_080845	10	formiminotransferase cyclodeaminase	6520 ; amino acid metabolism ; Unknown ; 6547 ; histidine metabolism ; inferred from electronic annotation ; 6548 ; histidine catabolism ; traceable author statement ; 8152 ; metabolism ; Unknown ; 8152 ; metabolism ; inferred from electronic annotation	5794 ; Golgi apparatus ; Unknown	3824 ; catalytic activity ; Unknown ; 5542 ; folic acid binding ; Unknown ; 16740 ; transferase activity ; inferred from electronic annotation ; 16829 ; lyase activity ; Unknown ; 30409 ; glutamate formimidoyltransferase activity ; traceable author statement ; 30412 ; formimidoyltetrahydrofolate cyclodeaminase activity ; traceable author statement ; 3824 ; catalytic activity ; inferred from elect…
Fstl3	364	677.9	1.86236	NM_031380	10	follistatin-like 3	30514 ; negative regulation of BMP signaling pathway ; inferred from direct assay	5615 ; extracellular space ; inferred from direct assay ; 5615 ; extracellular space ; Unknown	17106 ; activin inhibitor activity ; inferred from direct assay ; 48185 ; activin binding ; inferred from direct assay
Fos	584.7	1192.6	2.03968	AV026617	12	FBJ osteosarcoma oncogene	74 ; regulation of progression through cell cycle ; inferred from electronic annotation ; 6355 ; regulation of transcription, DNA-dependent ; inferred from direct assay ; 6355 ; regulation of transcription, DNA-dependent ; inferred from mutant phenotype ; 7399 ; nervous system development ; inferred from mutant phenotype ; 50875 ; cellular physiological process ; inferred from electronic annotati…	5634 ; nucleus ; Unknown ; 5634 ; nucleus ; inferred from direct assay ; 5667 ; transcription factor complex ; inferred from direct assay ; 5634 ; nucleus ; inferred from electronic annotation	3677 ; DNA binding ; inferred from direct assay ; 3700 ; transcription factor activity ; inferred from direct assay ; 3700 ; transcription factor activity ; inferred from mutant phenotype ; 3677 ; DNA binding ; inferred from electronic annotation
Fndc1	80.7	292.1	3.61958	AK003938	17	fibronectin type III domain containing 1
Flnb	430.5	1201.8	2.79164	BM206272	14	Filamin, beta, mRNA (cDNA clone IMAGE:3488025)	7519 ; striated muscle development ; inferred from direct assay	1725 ; stress fiber ; inferred from direct assay ; 5737 ; cytoplasm ; inferred from sequence or structural similarity ; 5856 ; cytoskeleton ; inferred from electronic annotation ; 5925 ; focal adhesion ; inferred from direct assay	3779 ; actin binding ; inferred from electronic annotation ; 5515 ; protein binding ; inferred from physical interaction
Fgl1	1367.2	3869.9	2.83053	BC021946	8	fibrinogen-like protein 1
Fgg	2943.2	13312.4	4.5231	NM_133862	3	fibrinogen, gamma polypeptide	7165 ; signal transduction ; inferred from electronic annotation ; 7596 ; blood coagulation ; Unknown ; 30168 ; platelet activation ; inferred from electronic annotation ; 51258 ; protein polymerization ; inferred from electronic annotation ; 7596 ; blood coagulation ; inferred from electronic annotation	5577 ; fibrinogen complex ; inferred from electronic annotation ; 5615 ; extracellular space ; Unknown ; 5615 ; extracellular space ; inferred from electronic annotation	5509 ; calcium ion binding ; inferred from electronic annotation
Fgb	2595.1	13361.7	5.14882	AK011118	3	fibrinogen, B beta polypeptide	7596 ; blood coagulation ; Unknown ; 7596 ; blood coagulation ; inferred from electronic annotation	5615 ; extracellular space ; Unknown ; 5615 ; extracellular space ; inferred from electronic annotation
Fga	2764.3	12809.3	4.63383	BC005467	3	fibrinogen, alpha polypeptide		5615 ; extracellular space ; Unknown
Fetub	269.3	497.2	1.84627	NM_021564	16	fetuin beta		5615 ; extracellular space ; Unknown	4869 ; cysteine protease inhibitor activity ; inferred from electronic annotation
Fem1b	212.8	447.9	2.10479	BM232562	9	feminization 1 homolog b (C. elegans)	6355 ; regulation of transcription, DNA-dependent ; Unknown		3677 ; DNA binding ; Unknown ; 3700 ; transcription factor activity ; Unknown ; 4872 ; receptor activity ; inferred from electronic annotation
Fbp1	918.5	3669.9	3.99554	NM_019395	13	fructose bisphosphatase 1	5975 ; carbohydrate metabolism ; inferred from electronic annotation ; 6094 ; gluconeogenesis ; inferred from electronic annotation		3824 ; catalytic activity ; inferred from electronic annotation ; 16787 ; hydrolase activity ; inferred from electronic annotation ; 42132 ; fructose-bisphosphatase activity ; inferred from electronic annotation ; 42578 ; phosphoric ester hydrolase activity ; inferred from electronic annotation ; 8270 ; zinc ion binding ; inferred from electronic annotation
Fbn2	43.1	119.7	2.77726	NM_010181	18	fibrillin 2	30326 ; embryonic limb morphogenesis ; inferred from mutant phenotype ; 35108 ; limb morphogenesis ; inferred from mutant phenotype	1527 ; microfibril ; traceable author statement ; 5576 ; extracellular region ; traceable author statement ; 5578 ; extracellular matrix (sensu Metazoa) ; inferred from electronic annotation ; 5615 ; extracellular space ; Unknown	5201 ; extracellular matrix structural constituent ; inferred from electronic annotation ; 5509 ; calcium ion binding ; traceable author statement
Fbln2	184	678.5	3.6875	BF228318	6	fibulin 2	6118 ; electron transport ; inferred from electronic annotation	5576 ; extracellular region ; inferred from electronic annotation ; 5578 ; extracellular matrix (sensu Metazoa) ; inferred from electronic annotation ; 5615 ; extracellular space ; inferred from electronic annotation	5509 ; calcium ion binding ; inferred from electronic annotation ; 5515 ; protein binding ; inferred from physical interaction ; 20037 ; heme binding ; inferred from electronic annotation
Fabp7	177.2	289.6	1.63431	NM_021272	10	fatty acid binding protein 7, brain	6810 ; transport ; inferred from electronic annotation		5488 ; binding ; inferred from electronic annotation ; 8289 ; lipid binding ; inferred from electronic annotation
Fabp4	395	2788.4	7.05924	NM_024406	3	fatty acid binding protein 4, adipocyte	6810 ; transport ; inferred from electronic annotation		5488 ; binding ; inferred from electronic annotation ; 8289 ; lipid binding ; inferred from electronic annotation
Fabp2	103.4	267.6	2.58801	NM_007980	3	fatty acid binding protein 2, intestinal	6810 ; transport ; inferred from electronic annotation		5488 ; binding ; inferred from electronic annotation ; 8289 ; lipid binding ; inferred from electronic annotation
Fabp1	1506.6	4574.2	3.03611	NM_017399	6	fatty acid binding protein 1, liver	6810 ; transport ; inferred from electronic annotation		3682 ; chromatin binding ; inferred from direct assay ; 5488 ; binding ; inferred from electronic annotation ; 5504 ; fatty acid binding ; inferred from sequence or structural similarity ; 8289 ; lipid binding ; inferred from electronic annotation ; 8430 ; selenium binding ; inferred from electronic annotation
F9	159.7	443.7	2.77833	M23109	20	coagulation factor IX	6508 ; proteolysis ; inferred from electronic annotation ; 7596 ; blood coagulation ; inferred from electronic annotation	5576 ; extracellular region ; inferred from electronic annotation ; 5615 ; extracellular space ; inferred from electronic annotation	3803 ; coagulation factor IXa activity ; inferred from electronic annotation ; 4252 ; serine-type endopeptidase activity ; inferred from electronic annotation ; 4263 ; chymotrypsin activity ; Unknown ; 4295 ; trypsin activity ; inferred from electronic annotation ; 5509 ; calcium ion binding ; inferred from electronic annotation ; 8233 ; peptidase activity ; inferred from electronic annotation ; …
F2rl1	410.5	734.6	1.78952	NM_007974	13	coagulation factor II (thrombin) receptor-like 1	7165 ; signal transduction ; inferred from electronic annotation ; 7186 ; G-protein coupled receptor protein signaling pathway ; inferred from electronic annotation ; 7596 ; blood coagulation ; Unknown ; 7596 ; blood coagulation ; inferred from electronic annotation	5887 ; integral to plasma membrane ; inferred from electronic annotation ; 16021 ; integral to membrane ; inferred from electronic annotation	1584 ; rhodopsin-like receptor activity ; inferred from electronic annotation ; 4871 ; signal transducer activity ; inferred from electronic annotation ; 4872 ; receptor activity ; inferred from electronic annotation ; 4930 ; G-protein coupled receptor activity ; inferred from electronic annotation ; 15057 ; thrombin receptor activity ; Unknown ; 15057 ; thrombin receptor activity ; inferred from…
F2	645.2	1654.3	2.56401	NM_010168	2	coagulation factor II	6508 ; proteolysis ; inferred from electronic annotation ; 6953 ; acute-phase response ; inferred from electronic annotation ; 7596 ; blood coagulation ; inferred from electronic annotation	5576 ; extracellular region ; inferred from electronic annotation ; 5615 ; extracellular space ; Unknown ; 5615 ; extracellular space ; inferred from electronic annotation	3809 ; thrombin activity ; inferred from electronic annotation ; 4252 ; serine-type endopeptidase activity ; inferred from electronic annotation ; 4263 ; chymotrypsin activity ; inferred from electronic annotation ; 4295 ; trypsin activity ; inferred from electronic annotation ; 5509 ; calcium ion binding ; inferred from electronic annotation ; 8233 ; peptidase activity ; inferred from electronic…
F12	225.4	637.1	2.82653	NM_021489	13	coagulation factor XII (Hageman factor)	6508 ; proteolysis ; Unknown ; 6508 ; proteolysis ; inferred from electronic annotation	5576 ; extracellular region ; Unknown ; 5615 ; extracellular space ; Unknown ; 5576 ; extracellular region ; inferred from electronic annotation	4252 ; serine-type endopeptidase activity ; inferred from electronic annotation ; 4263 ; chymotrypsin activity ; Unknown ; 4295 ; trypsin activity ; Unknown ; 8233 ; peptidase activity ; inferred from electronic annotation ; 16787 ; hydrolase activity ; inferred from electronic annotation
F11	74.6	136.2	1.82574	AF356627	8	coagulation factor XI	6508 ; proteolysis ; inferred from electronic annotation ; 7596 ; blood coagulation ; inferred from electronic annotation	5576 ; extracellular region ; inferred from electronic annotation ; 5615 ; extracellular space ; inferred from electronic annotation	3805 ; coagulation factor XIa activity ; inferred from electronic annotation ; 4252 ; serine-type endopeptidase activity ; inferred from electronic annotation ; 4263 ; chymotrypsin activity ; inferred from electronic annotation ; 4295 ; trypsin activity ; inferred from electronic annotation ; 8201 ; heparin binding ; inferred from electronic annotation ; 8233 ; peptidase activity ; inferred from …
F10	221.5	472.2	2.13183	NM_007972	8	coagulation factor X	6508 ; proteolysis ; Unknown ; 7596 ; blood coagulation ; inferred from electronic annotation ; 6508 ; proteolysis ; inferred from electronic annotation	5576 ; extracellular region ; Unknown ; 5615 ; extracellular space ; Unknown ; 5576 ; extracellular region ; inferred from electronic annotation ; 5615 ; extracellular space ; inferred from electronic annotation	3804 ; coagulation factor Xa activity ; inferred from electronic annotation ; 4252 ; serine-type endopeptidase activity ; inferred from electronic annotation ; 4263 ; chymotrypsin activity ; Unknown ; 4295 ; trypsin activity ; Unknown ; 5509 ; calcium ion binding ; inferred from electronic annotation ; 8233 ; peptidase activity ; inferred from electronic annotation ; 16787 ; hydrolase activity ; …
Extl1	71.6	152.3	2.12709	BB826950	4	exostoses (multiple)-like 1		5783 ; endoplasmic reticulum ; inferred from electronic annotation ; 16020 ; membrane ; inferred from electronic annotation ; 16021 ; integral to membrane ; inferred from electronic annotation	16740 ; transferase activity ; inferred from electronic annotation ; 16757 ; transferase activity, transferring glycosyl groups ; inferred from electronic annotation ; 50508 ; glucuronosyl-N-acetylglucosaminyl-proteoglycan 4-alpha-N-acetylglucosaminyltransferase activity ; inferred from electronic annotation
Eva1	25.9	108.4	4.18533	BC015076	9	epithelial V-like antigen 1	7155 ; cell adhesion ; inferred from electronic annotation	5615 ; extracellular space ; Unknown ; 16020 ; membrane ; inferred from electronic annotation ; 16021 ; integral to membrane ; Unknown ; 16021 ; integral to membrane ; inferred from electronic annotation	5515 ; protein binding ; inferred from electronic annotation
Etf1	263.8	541.9	2.05421	C77379	18	eukaryotic translation termination factor 1	6412 ; protein biosynthesis ; inferred from electronic annotation ; 6415 ; translational termination ; inferred from sequence or structural similarity ; 6415 ; translational termination ; inferred from electronic annotation	5737 ; cytoplasm ; inferred from electronic annotation	3747 ; translation release factor activity ; inferred from sequence or structural similarity ; 16149 ; translation release factor activity, codon specific ; inferred from electronic annotation
Ero1l ; LOC434220	959.7	3665.4	3.81932	BM234652	0	ERO1-like (S. cerevisiae) ; hypothetical gene supported by AK009667; NM_015774	6118 ; electron transport ; inferred from electronic annotation ; 6457 ; protein folding ; inferred from sequence or structural similarity ; 6810 ; transport ; inferred from electronic annotation	5783 ; endoplasmic reticulum ; inferred from electronic annotation ; 16020 ; membrane ; inferred from electronic annotation ; 30176 ; integral to endoplasmic reticulum membrane ; inferred from sequence or structural similarity	16491 ; oxidoreductase activity ; inferred from electronic annotation
Ero1l	868.7	3908.5	4.49925	BM234652	14	ERO1-like (S. cerevisiae)	6118 ; electron transport ; inferred from electronic annotation ; 6457 ; protein folding ; inferred from sequence or structural similarity ; 6810 ; transport ; inferred from electronic annotation	5783 ; endoplasmic reticulum ; inferred from electronic annotation ; 16020 ; membrane ; inferred from electronic annotation ; 30176 ; integral to endoplasmic reticulum membrane ; inferred from sequence or structural similarity	16491 ; oxidoreductase activity ; inferred from electronic annotation
Eppk1	117.5	324.9	2.76511	BC026387	15	epiplakin 1		5737 ; cytoplasm ; inferred from direct assay ; 5856 ; cytoskeleton ; inferred from electronic annotation	5198 ; structural molecule activity ; inferred from electronic annotation
Ephx2	245.5	416.5	1.69654	NM_007940	14	epoxide hydrolase 2, cytoplasmic	6725 ; aromatic compound metabolism ; inferred from electronic annotation ; 6805 ; xenobiotic metabolism ; inferred from electronic annotation ; 8152 ; metabolism ; inferred from electronic annotation ; 9636 ; response to toxin ; inferred from electronic annotation ; 19439 ; aromatic compound catabolism ; inferred from electronic annotation	5615 ; extracellular space ; Unknown ; 5777 ; peroxisome ; inferred from electronic annotation	287 ; magnesium ion binding ; inferred from electronic annotation ; 3824 ; catalytic activity ; inferred from electronic annotation ; 4301 ; epoxide hydrolase activity ; inferred from electronic annotation ; 16787 ; hydrolase activity ; inferred from electronic annotation ; 46872 ; metal ion binding ; inferred from electronic annotation
Epb4.1l4b	41.4	117.7	2.843	NM_019427	4	erythrocyte protein band 4.1-like 4b	6810 ; transport ; Unknown	5737 ; cytoplasm ; inferred from electronic annotation ; 5856 ; cytoskeleton ; Unknown ; 16020 ; membrane ; Unknown ; 5856 ; cytoskeleton ; inferred from electronic annotation ; 16020 ; membrane ; inferred from electronic annotation	5215 ; transporter activity ; Unknown ; 5488 ; binding ; inferred from electronic annotation ; 8092 ; cytoskeletal protein binding ; inferred from electronic annotation
Enpp3	68.5	656.4	9.58248	BB039510	10	Ectonucleotide pyrophosphatase/phosphodiesterase 3, mRNA (cDNA clone IMAGE:2655671)	9117 ; nucleotide metabolism ; Unknown ; 9117 ; nucleotide metabolism ; inferred from electronic annotation	16021 ; integral to membrane ; Unknown	3676 ; nucleic acid binding ; Unknown ; 3824 ; catalytic activity ; Unknown ; 4519 ; endonuclease activity ; Unknown ; 4528 ; phosphodiesterase I activity ; Unknown ; 4551 ; nucleotide diphosphatase activity ; Unknown ; 16787 ; hydrolase activity ; Unknown ; 16787 ; hydrolase activity ; inferred from electronic annotation ; 3676 ; nucleic acid binding ; inferred from electronic annotation ; 4519 …
Emp2	855.8	1801.3	2.10481	BE571790	16	epithelial membrane protein 2		16020 ; membrane ; inferred from electronic annotation ; 16021 ; integral to membrane ; Unknown ; 16021 ; integral to membrane ; inferred from electronic annotation
Emb	908.7	2023.4	2.2267	BG064842	13	embigin		16021 ; integral to membrane ; inferred from electronic annotation
Elovl2	219.2	422.4	1.92701	NM_019423	13	elongation of very long chain fatty acids (FEN1/Elo2, SUR4/Elo3, yeast)-like 2	38 ; very-long-chain fatty acid metabolism ; inferred from direct assay ; 6633 ; fatty acid biosynthesis ; inferred from electronic annotation ; 8610 ; lipid biosynthesis ; inferred from electronic annotation	5783 ; endoplasmic reticulum ; inferred from electronic annotation ; 5792 ; microsome ; inferred from direct assay ; 16021 ; integral to membrane ; Unknown ; 16021 ; integral to membrane ; inferred from electronic annotation	16747 ; transferase activity, transferring groups other than amino-acyl groups ; inferred from direct assay
Eif4ebp1	4658.2	10127.9	2.17421	AV216412	8	eukaryotic translation initiation factor 4E binding protein 1	6417 ; regulation of protein biosynthesis ; inferred from electronic annotation ; 6445 ; regulation of translation ; inferred from electronic annotation ; 6446 ; regulation of translational initiation ; traceable author statement ; 8286 ; insulin receptor signaling pathway ; inferred from direct assay ; 17148 ; negative regulation of protein biosynthesis ; inferred from electronic annotation ; 45…		3743 ; translation initiation factor activity ; inferred from electronic annotation ; 5515 ; protein binding ; inferred from physical interaction ; 8190 ; eukaryotic initiation factor 4E binding ; inferred from electronic annotation ; 30371 ; translation repressor activity ; traceable author statement
Ehhadh	170.9	395.2	2.31246	NM_023737	16	enoyl-Coenzyme A, hydratase/3-hydroxyacyl Coenzyme A dehydrogenase	6629 ; lipid metabolism ; inferred from electronic annotation ; 6631 ; fatty acid metabolism ; inferred from electronic annotation ; 6635 ; fatty acid beta-oxidation ; traceable author statement ; 6637 ; acyl-CoA metabolism ; traceable author statement ; 8152 ; metabolism ; inferred from electronic annotation	5739 ; mitochondrion ; inferred from direct assay ; 5777 ; peroxisome ; traceable author statement ; 5777 ; peroxisome ; inferred from electronic annotation	3824 ; catalytic activity ; inferred from electronic annotation ; 3857 ; 3-hydroxyacyl-CoA dehydrogenase activity ; traceable author statement ; 4165 ; dodecenoyl-CoA delta-isomerase activity ; inferred from electronic annotation ; 4300 ; enoyl-CoA hydratase activity ; inferred from electronic annotation ; 16491 ; oxidoreductase activity ; inferred from electronic annotation ; 16829 ; lyase activ…
Egfr	146.6	355.1	2.42224	U03425	11	epidermal growth factor receptor	902 ; cellular morphogenesis ; Unknown ; 6118 ; electron transport ; inferred from electronic annotation ; 6468 ; protein amino acid phosphorylation ; inferred from electronic annotation ; 7165 ; signal transduction ; inferred from direct assay ; 7166 ; cell surface receptor linked signal transduction ; inferred from sequence or structural similarity ; 7169 ; transmembrane receptor protein tyrosi…	5622 ; intracellular ; inferred from direct assay ; 5768 ; endosome ; Unknown ; 5856 ; cytoskeleton ; Unknown ; 5886 ; plasma membrane ; Unknown ; 5887 ; integral to plasma membrane ; Unknown ; 16020 ; membrane ; inferred from electronic annotation ; 16021 ; integral to membrane ; Unknown ; 16323 ; basolateral plasma membrane ; inferred from direct assay ; 30139 ; endocytic vesicle ; inferred fro…	166 ; nucleotide binding ; inferred from electronic annotation ; 4672 ; protein kinase activity ; inferred from electronic annotation ; 4713 ; protein-tyrosine kinase activity ; inferred from electronic annotation ; 4714 ; transmembrane receptor protein tyrosine kinase activity ; inferred from electronic annotation ; 4871 ; signal transducer activity ; inferred from direct assay ; 4872 ; receptor…
Efna1	238.6	565.4	2.36966	D38146	3	ephrin A1	187 ; activation of MAPK activity ; inferred from direct assay ; 30182 ; neuron differentiation ; inferred from direct assay ; 48013 ; ephrin receptor signaling pathway ; inferred from direct assay ; 50770 ; regulation of axonogenesis ; inferred from direct assay	5615 ; extracellular space ; Unknown ; 16020 ; membrane ; inferred from electronic annotation
Ednrb	220.4	430.4	1.95281	BF100813	14	endothelin receptor type B	1755 ; neural crest cell migration ; inferred from mutant phenotype ; 6885 ; regulation of pH ; inferred from mutant phenotype ; 7165 ; signal transduction ; inferred from electronic annotation ; 7186 ; G-protein coupled receptor protein signaling pathway ; inferred from direct assay ; 7186 ; G-protein coupled receptor protein signaling pathway ; inferred from genetic interaction ; 7422 ; periphe…	5615 ; extracellular space ; Unknown ; 16021 ; integral to membrane ; Unknown ; 16021 ; integral to membrane ; inferred from electronic annotation	1584 ; rhodopsin-like receptor activity ; inferred from electronic annotation ; 1600 ; endothelin-B receptor activity ; inferred from direct assay ; 4871 ; signal transducer activity ; inferred from electronic annotation ; 4872 ; receptor activity ; inferred from electronic annotation ; 4930 ; G-protein coupled receptor activity ; inferred from electronic annotation ; 4962 ; endothelin receptor a…
Eda2r	59	123.2	2.08814	AV246296	20	ectodysplasin A2 isoform receptor	7275 ; development ; inferred from electronic annotation ; 12501 ; programmed cell death ; Unknown ; 30154 ; cell differentiation ; inferred from electronic annotation ; 8544 ; epidermis development ; inferred from sequence or structural similarity ; 9790 ; embryonic development ; inferred from sequence or structural similarity ; 46330 ; positive regulation of JNK cascade ; inferred from sequence…	16021 ; integral to membrane ; inferred from electronic annotation ; 16021 ; integral to membrane ; inferred from sequence or structural similarity	4872 ; receptor activity ; Unknown ; 4872 ; receptor activity ; inferred from sequence or structural similarity ; 5031 ; tumor necrosis factor receptor activity ; inferred from sequence or structural similarity ; 5515 ; protein binding ; inferred from sequence or structural similarity ; 4872 ; receptor activity ; inferred from electronic annotation
Ecm1	1969.5	3995.4	2.02864	NM_007899	3	extracellular matrix protein 1	6810 ; transport ; inferred from electronic annotation	5576 ; extracellular region ; inferred from electronic annotation ; 5578 ; extracellular matrix (sensu Metazoa) ; inferred from electronic annotation ; 5615 ; extracellular space ; inferred from direct assay ; 5615 ; extracellular space ; Unknown ; 5615 ; extracellular space ; inferred from electronic annotation	5198 ; structural molecule activity ; inferred from electronic annotation ; 5386 ; carrier activity ; inferred from electronic annotation
Ebf1	6.3	82.5	13.0952	AI385540	11	early B-cell factor 1	6350 ; transcription ; inferred from electronic annotation ; 6355 ; regulation of transcription, DNA-dependent ; inferred from direct assay ; 7275 ; development ; inferred from electronic annotation ; 45449 ; regulation of transcription ; inferred from electronic annotation ; 45941 ; positive regulation of transcription ; inferred from direct assay ; 6355 ; regulation of transcription, DNA-depend…	5634 ; nucleus ; inferred from direct assay ; 5634 ; nucleus ; inferred from electronic annotation	3677 ; DNA binding ; inferred from direct assay ; 3700 ; transcription factor activity ; inferred from direct assay ; 5515 ; protein binding ; inferred from physical interaction ; 5515 ; protein binding ; inferred from sequence or structural similarity ; 30528 ; transcription regulator activity ; inferred from electronic annotation ; 46872 ; metal ion binding ; inferred from electronic annotation…
E430024C06Rik	6802.4	19023.3	2.79656	AU018141	0	RIKEN cDNA E430024C06 gene
Dyrk2	167	386.1	2.31198	AI326418	10	dual-specificity tyrosine-(Y)-phosphorylation regulated kinase 2	18108 ; peptidyl-tyrosine phosphorylation ; inferred from sequence or structural similarity	5737 ; cytoplasm ; inferred from sequence or structural similarity	166 ; nucleotide binding ; inferred from electronic annotation ; 4674 ; protein serine/threonine kinase activity ; inferred from electronic annotation ; 4713 ; protein-tyrosine kinase activity ; inferred from sequence or structural similarity ; 5524 ; ATP binding ; inferred from electronic annotation ; 16301 ; kinase activity ; inferred from electronic annotation ; 16740 ; transferase activity ; …
Dusp1	665.7	2072.6	3.11341	NM_013642	17	dual specificity phosphatase 1	6470 ; protein amino acid dephosphorylation ; inferred from electronic annotation ; 7049 ; cell cycle ; inferred from electronic annotation		4721 ; phosphoprotein phosphatase activity ; inferred from electronic annotation ; 4725 ; protein tyrosine phosphatase activity ; inferred from electronic annotation ; 8138 ; protein tyrosine/serine/threonine phosphatase activity ; inferred from electronic annotation ; 16787 ; hydrolase activity ; inferred from electronic annotation ; 17017 ; MAP kinase phosphatase activity ; inferred from electr…
Dsp	214.7	393.2	1.83139	AV297961	13	desmoplakin		5739 ; mitochondrion ; inferred from direct assay ; 16323 ; basolateral plasma membrane ; inferred from direct assay ; 30057 ; desmosome ; inferred from direct assay
Dp1l1	308.4	597.1	1.93612	AK002562	10	deleted in polyposis 1-like 1		16021 ; integral to membrane ; Unknown	4872 ; receptor activity ; inferred from electronic annotation
Dnmt2	9.1	59.7	6.56044	BB010597	2	DNA methyltransferase 2	6306 ; DNA methylation ; inferred from electronic annotation	5634 ; nucleus ; inferred from electronic annotation	3677 ; DNA binding ; inferred from electronic annotation ; 8168 ; methyltransferase activity ; inferred from electronic annotation ; 16740 ; transferase activity ; inferred from electronic annotation
Dnajb1	1233.4	4673.5	3.78912	AK002290	8	DnaJ (Hsp40) homolog, subfamily B, member 1	6457 ; protein folding ; inferred from electronic annotation ; 6986 ; response to unfolded protein ; inferred from electronic annotation ; 51085 ; chaperone cofactor dependent protein folding ; inferred from genetic interaction	5634 ; nucleus ; inferred from electronic annotation	31072 ; heat shock protein binding ; inferred from electronic annotation ; 51082 ; unfolded protein binding ; inferred from electronic annotation
Dnahc8	72.8	248.7	3.41621	AF356522	17	dynein, axonemal, heavy chain 8	6508 ; proteolysis ; Unknown ; 7018 ; microtubule-based movement ; inferred from electronic annotation ; 6810 ; transport ; inferred from electronic annotation	5858 ; axonemal dynein complex ; inferred from electronic annotation ; 30286 ; dynein complex ; Unknown ; 30286 ; dynein complex ; inferred from electronic annotation	166 ; nucleotide binding ; Unknown ; 3777 ; microtubule motor activity ; Unknown ; 4197 ; cysteine-type endopeptidase activity ; Unknown ; 5524 ; ATP binding ; inferred from electronic annotation ; 16887 ; ATPase activity ; inferred from electronic annotation ; 3777 ; microtubule motor activity ; inferred from electronic annotation ; 166 ; nucleotide binding ; inferred from electronic annotation
Dlgap1	2.3	48.4	21.0435	AV320585	17	discs, large (Drosophila) homolog-associated protein 1	7267 ; cell-cell signaling ; inferred from electronic annotation ; 7268 ; synaptic transmission ; traceable author statement	16020 ; membrane ; inferred from electronic annotation ; 45202 ; synapse ; inferred from direct assay	16301 ; kinase activity ; inferred from electronic annotation
Dhh	11	134.8	12.2545	AV367068	15	desert hedgehog	6508 ; proteolysis ; inferred from electronic annotation ; 7154 ; cell communication ; inferred from electronic annotation ; 7267 ; cell-cell signaling ; inferred from electronic annotation ; 7275 ; development ; inferred from electronic annotation ; 7389 ; pattern specification ; inferred from electronic annotation ; 16539 ; intein-mediated protein splicing ; inferred from electronic annotation	5615 ; extracellular space ; inferred from electronic annotation ; 5615 ; extracellular space ; Unknown	4871 ; signal transducer activity ; inferred from electronic annotation ; 5515 ; protein binding ; inferred from physical interaction ; 8233 ; peptidase activity ; inferred from electronic annotation ; 16787 ; hydrolase activity ; inferred from electronic annotation
Ddit4	354	2169.7	6.1291	AK017926	10	DNA-damage-inducible transcript 4
Ddit3	638.6	2120.8	3.32101	NM_007837	10	DNA-damage inducible transcript 3	6350 ; transcription ; inferred from electronic annotation ; 6355 ; regulation of transcription, DNA-dependent ; inferred from electronic annotation ; 6983 ; ER overload response ; inferred from mutant phenotype ; 7049 ; cell cycle ; inferred from electronic annotation ; 7050 ; cell cycle arrest ; inferred from electronic annotation ; 30503 ; regulation of cell redox homeostasis ; inferred from s…	5634 ; nucleus ; inferred from electronic annotation	3677 ; DNA binding ; inferred from sequence or structural similarity ; 3677 ; DNA binding ; inferred from electronic annotation
Dcamkl1	63.1	127	2.01268	AW105916	3	double cortin and calcium/calmodulin-dependent protein kinase-like 1	6468 ; protein amino acid phosphorylation ; inferred from electronic annotation ; 7242 ; intracellular signaling cascade ; inferred from electronic annotation ; 7275 ; development ; inferred from electronic annotation ; 7399 ; nervous system development ; inferred from electronic annotation ; 30154 ; cell differentiation ; inferred from electronic annotation		166 ; nucleotide binding ; inferred from electronic annotation ; 4672 ; protein kinase activity ; inferred from electronic annotation ; 4674 ; protein serine/threonine kinase activity ; inferred from electronic annotation ; 5524 ; ATP binding ; inferred from electronic annotation ; 16301 ; kinase activity ; inferred from electronic annotation ; 16740 ; transferase activity ; inferred from electro…
Dact1	58.3	174.6	2.99485	NM_021532	12	dapper homolog 1, antagonist of beta-catenin (xenopus)		5634 ; nucleus ; inferred from electronic annotation
D16Ertd472e	145	276.6	1.90759	BC019957	16	DNA segment, Chr 16, ERATO Doi 472, expressed
Cyp7b1	49.4	115.6	2.34008	NM_007825	3	cytochrome P450, family 7, subfamily b, polypeptide 1	6118 ; electron transport ; inferred from electronic annotation ; 6629 ; lipid metabolism ; inferred from electronic annotation ; 8202 ; steroid metabolism ; inferred from electronic annotation ; 8203 ; cholesterol metabolism ; inferred from electronic annotation	5615 ; extracellular space ; Unknown ; 5783 ; endoplasmic reticulum ; inferred from electronic annotation ; 5792 ; microsome ; inferred from electronic annotation ; 16020 ; membrane ; inferred from electronic annotation ; 16021 ; integral to membrane ; Unknown	4497 ; monooxygenase activity ; inferred from electronic annotation ; 5506 ; iron ion binding ; inferred from electronic annotation ; 16491 ; oxidoreductase activity ; inferred from electronic annotation ; 20037 ; heme binding ; inferred from electronic annotation ; 46872 ; metal ion binding ; inferred from electronic annotation
Cyp4a14	313.1	1238.5	3.95561	AI327006	4	cytochrome P450, family 4, subfamily a, polypeptide 14	6118 ; electron transport ; Unknown ; 6118 ; electron transport ; inferred from electronic annotation	16020 ; membrane ; inferred from electronic annotation ; 5783 ; endoplasmic reticulum ; inferred from electronic annotation ; 5792 ; microsome ; inferred from electronic annotation	4497 ; monooxygenase activity ; Unknown ; 5506 ; iron ion binding ; inferred from electronic annotation ; 16491 ; oxidoreductase activity ; Unknown ; 46872 ; metal ion binding ; inferred from electronic annotation ; 4497 ; monooxygenase activity ; inferred from electronic annotation ; 16491 ; oxidoreductase activity ; inferred from electronic annotation ; 20037 ; heme binding ; inferred from elec…
Cyp4a10 ; BC013476	114	610.5	5.35526	BC010747	4	cytochrome P450, family 4, subfamily a, polypeptide 10 ; cDNA sequence BC013476	6118 ; electron transport ; inferred from electronic annotation	5783 ; endoplasmic reticulum ; Unknown ; 16020 ; membrane ; inferred from electronic annotation ; 16021 ; integral to membrane ; Unknown ; 5783 ; endoplasmic reticulum ; inferred from electronic annotation ; 5792 ; microsome ; inferred from electronic annotation	4497 ; monooxygenase activity ; inferred from electronic annotation ; 5506 ; iron ion binding ; inferred from electronic annotation ; 16491 ; oxidoreductase activity ; inferred from electronic annotation ; 18685 ; alkane 1-monooxygenase activity ; Unknown ; 46872 ; metal ion binding ; inferred from electronic annotation ; 20037 ; heme binding ; inferred from electronic annotation
Cyp3a13	122.9	209.8	1.70708	NM_007819	5	cytochrome P450, family 3, subfamily a, polypeptide 13	6118 ; electron transport ; inferred from electronic annotation ; 6805 ; xenobiotic metabolism ; Unknown ; 6805 ; xenobiotic metabolism ; inferred from sequence or structural similarity	5624 ; membrane fraction ; Unknown ; 5783 ; endoplasmic reticulum ; inferred from electronic annotation ; 5792 ; microsome ; inferred from electronic annotation ; 16020 ; membrane ; inferred from electronic annotation ; 5624 ; membrane fraction ; inferred from sequence or structural similarity	4497 ; monooxygenase activity ; inferred from electronic annotation ; 5506 ; iron ion binding ; inferred from electronic annotation ; 16491 ; oxidoreductase activity ; inferred from electronic annotation ; 16712 ; oxidoreductase activity, acting on paired donors, with incorporation or reduction of molecular oxygen, reduced flavin or flavoprotein as one donor, and incorporation of one atom of oxyg…
Cyp2d9	202.7	507.4	2.50321	BC010593	15	cytochrome P450, family 2, subfamily d, polypeptide 9	6118 ; electron transport ; inferred from electronic annotation ; 6810 ; transport ; inferred from electronic annotation	5783 ; endoplasmic reticulum ; inferred from electronic annotation ; 5792 ; microsome ; inferred from direct assay ; 16020 ; membrane ; inferred from electronic annotation ; 5792 ; microsome ; inferred from electronic annotation	4497 ; monooxygenase activity ; inferred from electronic annotation ; 5506 ; iron ion binding ; inferred from electronic annotation ; 16491 ; oxidoreductase activity ; inferred from electronic annotation ; 16712 ; oxidoreductase activity, acting on paired donors, with incorporation or reduction of molecular oxygen, reduced flavin or flavoprotein as one donor, and incorporation of one atom of oxyg…
Cyp2d26	312.4	709.7	2.27177	NM_029562	15	cytochrome P450, family 2, subfamily d, polypeptide 26	6118 ; electron transport ; Unknown ; 6118 ; electron transport ; inferred from electronic annotation ; 6810 ; transport ; inferred from electronic annotation	5783 ; endoplasmic reticulum ; Unknown ; 5792 ; microsome ; Unknown ; 16020 ; membrane ; Unknown ; 16021 ; integral to membrane ; Unknown ; 16020 ; membrane ; inferred from electronic annotation	4497 ; monooxygenase activity ; inferred from electronic annotation ; 5506 ; iron ion binding ; inferred from electronic annotation ; 16491 ; oxidoreductase activity ; inferred from electronic annotation ; 46872 ; metal ion binding ; inferred from electronic annotation ; 50381 ; unspecific monooxygenase activity ; inferred from electronic annotation ; 16712 ; oxidoreductase activity, acting on pa…
Cyp2d10	562.9	1189.8	2.1137	BC010989	15	cytochrome P450, family 2, subfamily d, polypeptide 10	6118 ; electron transport ; inferred from electronic annotation	5783 ; endoplasmic reticulum ; inferred from electronic annotation ; 5792 ; microsome ; inferred from electronic annotation ; 16020 ; membrane ; inferred from electronic annotation ; 16021 ; integral to membrane ; Unknown	4497 ; monooxygenase activity ; inferred from electronic annotation ; 5506 ; iron ion binding ; inferred from electronic annotation ; 16491 ; oxidoreductase activity ; inferred from electronic annotation ; 16712 ; oxidoreductase activity, acting on paired donors, with incorporation or reduction of molecular oxygen, reduced flavin or flavoprotein as one donor, and incorporation of one atom of oxyg…
Cyp2a12	236.7	674.9	2.85129	NM_133657	7	cytochrome P450, family 2, subfamily a, polypeptide 12	6118 ; electron transport ; inferred from electronic annotation	5615 ; extracellular space ; Unknown ; 5783 ; endoplasmic reticulum ; inferred from electronic annotation ; 5792 ; microsome ; inferred from electronic annotation ; 16020 ; membrane ; inferred from electronic annotation	4497 ; monooxygenase activity ; inferred from electronic annotation ; 5506 ; iron ion binding ; inferred from electronic annotation ; 16491 ; oxidoreductase activity ; inferred from electronic annotation ; 16712 ; oxidoreductase activity, acting on paired donors, with incorporation or reduction of molecular oxygen, reduced flavin or flavoprotein as one donor, and incorporation of one atom of oxyg…
Cyp21a1	17.5	63.5	3.62857	NM_009995	17	cytochrome P450, family 21, subfamily a, polypeptide 1	6118 ; electron transport ; inferred from electronic annotation ; 6700 ; C21-steroid hormone biosynthesis ; inferred from electronic annotation	5615 ; extracellular space ; Unknown ; 5783 ; endoplasmic reticulum ; inferred from electronic annotation ; 5792 ; microsome ; inferred from electronic annotation ; 16020 ; membrane ; inferred from electronic annotation	4497 ; monooxygenase activity ; inferred from electronic annotation ; 4509 ; steroid 21-monooxygenase activity ; inferred from electronic annotation ; 5496 ; steroid binding ; inferred from electronic annotation ; 5506 ; iron ion binding ; inferred from electronic annotation ; 16491 ; oxidoreductase activity ; inferred from electronic annotation ; 20037 ; heme binding ; inferred from electronic a…
Cyp1b1	9.8	128.6	13.1224	BI251808	17	cytochrome P450, family 1, subfamily b, polypeptide 1	6118 ; electron transport ; inferred from electronic annotation	5615 ; extracellular space ; Unknown ; 5783 ; endoplasmic reticulum ; inferred from electronic annotation ; 5792 ; microsome ; inferred from electronic annotation ; 16020 ; membrane ; inferred from electronic annotation	4497 ; monooxygenase activity ; inferred from electronic annotation ; 5506 ; iron ion binding ; inferred from electronic annotation ; 16491 ; oxidoreductase activity ; inferred from electronic annotation ; 20037 ; heme binding ; inferred from electronic annotation ; 46872 ; metal ion binding ; inferred from electronic annotation ; 50381 ; unspecific monooxygenase activity ; inferred from electron…
Cxcl7	52.9	298.4	5.64083	NM_023785	5	chemokine (C-X-C motif) ligand 7	6955 ; immune response ; Unknown ; 6955 ; immune response ; inferred from electronic annotation	5576 ; extracellular region ; Unknown ; 5576 ; extracellular region ; inferred from electronic annotation	5125 ; cytokine activity ; Unknown ; 8009 ; chemokine activity ; Unknown ; 5125 ; cytokine activity ; inferred from electronic annotation ; 8009 ; chemokine activity ; inferred from electronic annotation
Cxcl2	40.4	1188.5	29.4183	NM_009140	5	chemokine (C-X-C motif) ligand 2	6935 ; chemotaxis ; inferred from electronic annotation ; 6954 ; inflammatory response ; inferred from electronic annotation ; 6955 ; immune response ; inferred from electronic annotation ; 7165 ; signal transduction ; inferred from electronic annotation ; 7600 ; sensory perception ; inferred from electronic annotation	5576 ; extracellular region ; inferred from electronic annotation ; 5615 ; extracellular space ; inferred from electronic annotation	5125 ; cytokine activity ; inferred from electronic annotation ; 8009 ; chemokine activity ; inferred from electronic annotation
Cxcl14	148.7	462.1	3.1076	AF252873	13	chemokine (C-X-C motif) ligand 14	6955 ; immune response ; inferred from electronic annotation	5576 ; extracellular region ; inferred from electronic annotation ; 5615 ; extracellular space ; Unknown ; 5615 ; extracellular space ; inferred from electronic annotation	5125 ; cytokine activity ; inferred from electronic annotation ; 8009 ; chemokine activity ; inferred from electronic annotation
Cxcl13	60.2	459.4	7.63123	AF030636	5	chemokine (C-X-C motif) ligand 13	6935 ; chemotaxis ; inferred from electronic annotation ; 6954 ; inflammatory response ; inferred from electronic annotation ; 6955 ; immune response ; inferred from electronic annotation ; 7600 ; sensory perception ; inferred from electronic annotation ; 48535 ; lymph node development ; inferred from mutant phenotype	5576 ; extracellular region ; inferred from electronic annotation ; 5615 ; extracellular space ; inferred from electronic annotation	5125 ; cytokine activity ; inferred from electronic annotation ; 8009 ; chemokine activity ; inferred from electronic annotation
Cxcl1	173.6	735.4	4.23618	NM_008176	5	chemokine (C-X-C motif) ligand 1	74 ; regulation of progression through cell cycle ; inferred from electronic annotation ; 6954 ; inflammatory response ; inferred from electronic annotation ; 6955 ; immune response ; inferred from electronic annotation ; 50875 ; cellular physiological process ; inferred from electronic annotation	5576 ; extracellular region ; inferred from electronic annotation ; 5615 ; extracellular space ; Unknown ; 5622 ; intracellular ; inferred from electronic annotation ; 5615 ; extracellular space ; inferred from electronic annotation	5125 ; cytokine activity ; inferred from electronic annotation ; 8009 ; chemokine activity ; inferred from electronic annotation ; 8083 ; growth factor activity ; inferred from electronic annotation
Cubn	41.4	175.8	4.24638	AF197159	2	cubilin (intrinsic factor-cobalamin receptor)	6418 ; tRNA aminoacylation for protein translation ; Unknown ; 6898 ; receptor mediated endocytosis ; inferred from mutant phenotype ; 42953 ; lipoprotein transport ; inferred from direct assay	5737 ; cytoplasm ; inferred from direct assay ; 5768 ; endosome ; inferred from direct assay ; 5783 ; endoplasmic reticulum ; inferred from direct assay ; 5794 ; Golgi apparatus ; inferred from direct assay ; 5903 ; brush border ; inferred from direct assay ; 5905 ; coated pit ; inferred from direct assay ; 16324 ; apical plasma membrane ; inferred from direct assay ; 30139 ; endocytic vesicle ; …	4812 ; tRNA ligase activity ; Unknown ; 4872 ; receptor activity ; traceable author statement ; 5515 ; protein binding ; inferred from physical interaction ; 5524 ; ATP binding ; Unknown
Cubn	129.7	346	2.66769	AF197159	2	cubilin (intrinsic factor-cobalamin receptor)	6418 ; tRNA aminoacylation for protein translation ; Unknown ; 6898 ; receptor mediated endocytosis ; inferred from mutant phenotype ; 42953 ; lipoprotein transport ; inferred from direct assay	5737 ; cytoplasm ; inferred from direct assay ; 5768 ; endosome ; inferred from direct assay ; 5783 ; endoplasmic reticulum ; inferred from direct assay ; 5794 ; Golgi apparatus ; inferred from direct assay ; 5903 ; brush border ; inferred from direct assay ; 5905 ; coated pit ; inferred from direct assay ; 16324 ; apical plasma membrane ; inferred from direct assay ; 30139 ; endocytic vesicle ; …	4812 ; tRNA ligase activity ; Unknown ; 4872 ; receptor activity ; traceable author statement ; 5515 ; protein binding ; inferred from physical interaction ; 5524 ; ATP binding ; Unknown
Ctnnal1	260.8	588	2.2546	BQ031240	4	catenin (cadherin associated protein), alpha-like 1	7155 ; cell adhesion ; inferred from electronic annotation ; 7266 ; Rho protein signal transduction ; inferred from sequence or structural similarity	5829 ; cytosol ; inferred from sequence or structural similarity ; 5856 ; cytoskeleton ; inferred from electronic annotation ; 15629 ; actin cytoskeleton ; inferred from electronic annotation	5198 ; structural molecule activity ; inferred from electronic annotation ; 45296 ; cadherin binding ; inferred from electronic annotation
Ctla2a	618.7	1633.9	2.64086	NM_007796	13	cytotoxic T lymphocyte-associated protein 2 alpha			5515 ; protein binding ; inferred from physical interaction ; 4869 ; cysteine protease inhibitor activity ; traceable author statement
Cthrc1	35.6	214.6	6.02809	AK003674	15	collagen triple helix repeat containing 1	6817 ; phosphate transport ; inferred from electronic annotation	5578 ; extracellular matrix (sensu Metazoa) ; inferred from electronic annotation ; 5737 ; cytoplasm ; inferred from electronic annotation	5198 ; structural molecule activity ; inferred from electronic annotation
Ctgf	681.6	2836.2	4.16109	NM_010217	10	connective tissue growth factor	1502 ; cartilage condensation ; inferred from direct assay ; 1503 ; ossification ; inferred from mutant phenotype ; 1525 ; angiogenesis ; inferred from direct assay ; 1525 ; angiogenesis ; inferred from mutant phenotype ; 1558 ; regulation of cell growth ; inferred from electronic annotation ; 6260 ; DNA replication ; inferred from electronic annotation ; 7155 ; cell adhesion ; inferred from elec…	5576 ; extracellular region ; inferred from direct assay ; 5578 ; extracellular matrix (sensu Metazoa) ; inferred from direct assay ; 5615 ; extracellular space ; Unknown ; 5576 ; extracellular region ; inferred from electronic annotation ; 5578 ; extracellular matrix (sensu Metazoa) ; inferred from electronic annotation	5178 ; integrin binding ; inferred from direct assay ; 5515 ; protein binding ; inferred from electronic annotation ; 5520 ; insulin-like growth factor binding ; inferred from electronic annotation ; 8201 ; heparin binding ; inferred from direct assay ; 8201 ; heparin binding ; inferred from electronic annotation
Cspg4	60.4	197	3.26159	BB377873	9	chondroitin sulfate proteoglycan 4	187 ; activation of MAPK activity ; inferred from mutant phenotype ; 1525 ; angiogenesis ; inferred from electronic annotation ; 7155 ; cell adhesion ; inferred from electronic annotation ; 7165 ; signal transduction ; inferred from electronic annotation ; 7169 ; transmembrane receptor protein tyrosine kinase signaling pathway ; inferred from mutant phenotype ; 7275 ; development ; inferred from …	5578 ; extracellular matrix (sensu Metazoa) ; inferred from electronic annotation ; 5886 ; plasma membrane ; inferred from direct assay ; 16021 ; integral to membrane ; inferred from electronic annotation ; 16020 ; membrane ; inferred from electronic annotation	4871 ; signal transducer activity ; inferred from electronic annotation ; 5198 ; structural molecule activity ; inferred from electronic annotation ; 5509 ; calcium ion binding ; inferred from electronic annotation
Cspg4	161.4	302	1.87113	BB377873	9	chondroitin sulfate proteoglycan 4	187 ; activation of MAPK activity ; inferred from mutant phenotype ; 1525 ; angiogenesis ; inferred from electronic annotation ; 7155 ; cell adhesion ; inferred from electronic annotation ; 7165 ; signal transduction ; inferred from electronic annotation ; 7169 ; transmembrane receptor protein tyrosine kinase signaling pathway ; inferred from mutant phenotype ; 7275 ; development ; inferred from …	5578 ; extracellular matrix (sensu Metazoa) ; inferred from electronic annotation ; 5886 ; plasma membrane ; inferred from direct assay ; 16021 ; integral to membrane ; inferred from electronic annotation ; 16020 ; membrane ; inferred from electronic annotation	4871 ; signal transducer activity ; inferred from electronic annotation ; 5198 ; structural molecule activity ; inferred from electronic annotation ; 5509 ; calcium ion binding ; inferred from electronic annotation
Csnk	50.2	321	6.39442	NM_007786	5	casein kappa		5576 ; extracellular region ; inferred from electronic annotation ; 5615 ; extracellular space ; Unknown
Cryab	215.6	1150.5	5.33627	AV016515	9	crystallin, alpha B	1747 ; eye development (sensu Mammalia) ; inferred from genetic interaction ; 7517 ; muscle development ; inferred from genetic interaction ; 9408 ; response to heat ; Unknown ; 7169 ; transmembrane receptor protein tyrosine kinase signaling pathway ; non-traceable author statement	5625 ; soluble fraction ; inferred from direct assay ; 5626 ; insoluble fraction ; inferred from direct assay ; 5886 ; plasma membrane ; inferred from direct assay ; 30018 ; Z disc ; inferred from direct assay ; 43292 ; contractile fiber ; inferred from direct assay	5212 ; structural constituent of eye lens ; traceable author statement ; 5212 ; structural constituent of eye lens ; inferred from electronic annotation
Cryab	65.1	324	4.97696	NM_009964	9	crystallin, alpha B	1747 ; eye development (sensu Mammalia) ; inferred from genetic interaction ; 7517 ; muscle development ; inferred from genetic interaction ; 9408 ; response to heat ; Unknown ; 7169 ; transmembrane receptor protein tyrosine kinase signaling pathway ; non-traceable author statement	5625 ; soluble fraction ; inferred from direct assay ; 5626 ; insoluble fraction ; inferred from direct assay ; 5886 ; plasma membrane ; inferred from direct assay ; 30018 ; Z disc ; inferred from direct assay ; 43292 ; contractile fiber ; inferred from direct assay	5212 ; structural constituent of eye lens ; traceable author statement ; 5212 ; structural constituent of eye lens ; inferred from electronic annotation
Crmp1	59.7	449.1	7.52261	AB006714	5	collapsin response mediator protein 1		30425 ; dendrite ; inferred from direct assay ; 43025 ; cell soma ; inferred from direct assay	16787 ; hydrolase activity ; inferred from electronic annotation
Crispld2	388	1136.8	2.9299	BB558800	8	cysteine-rich secretory protein LCCL domain containing 2		5576 ; extracellular region ; Unknown ; 5576 ; extracellular region ; inferred from electronic annotation
Crabp2	906.5	2633.4	2.90502	BC018397	3	cellular retinoic acid binding protein II	6810 ; transport ; inferred from electronic annotation ; 35115 ; embryonic forelimb morphogenesis ; inferred from mutant phenotype ; 42573 ; retinoic acid metabolism ; inferred from direct assay		5488 ; binding ; inferred from electronic annotation ; 8289 ; lipid binding ; inferred from electronic annotation ; 16918 ; retinal binding ; inferred from electronic annotation
Cpxm1	151.6	385.7	2.5442	NM_019696	2	carboxypeptidase X 1 (M14 family)	6508 ; proteolysis ; inferred from direct assay ; 6810 ; transport ; Unknown ; 7155 ; cell adhesion ; inferred from electronic annotation ; 6508 ; proteolysis ; inferred from electronic annotation	5615 ; extracellular space ; inferred from direct assay ; 5615 ; extracellular space ; Unknown ; 5743 ; mitochondrial inner membrane ; Unknown	4180 ; carboxypeptidase activity ; inferred from direct assay ; 4182 ; carboxypeptidase A activity ; inferred from electronic annotation ; 5488 ; binding ; Unknown ; 8233 ; peptidase activity ; inferred from electronic annotation ; 8237 ; metallopeptidase activity ; inferred from electronic annotation ; 16787 ; hydrolase activity ; inferred from electronic annotation ; 46872 ; metal ion binding ;…
Cps1	660.2	2760	4.18055	AV239350	1	carbamoyl-phosphate synthetase 1	50 ; urea cycle ; inferred from electronic annotation ; 6526 ; arginine biosynthesis ; inferred from electronic annotation ; 8152 ; metabolism ; inferred from electronic annotation ; 19856 ; pyrimidine base biosynthesis ; inferred from electronic annotation ; 6541 ; glutamine metabolism ; inferred from electronic annotation ; 6807 ; nitrogen compound metabolism ; inferred from electronic annotati…	5737 ; cytoplasm ; inferred from electronic annotation ; 5739 ; mitochondrion ; inferred from electronic annotation	166 ; nucleotide binding ; inferred from electronic annotation ; 3824 ; catalytic activity ; inferred from electronic annotation ; 4086 ; carbamoyl-phosphate synthase activity ; inferred from electronic annotation ; 4087 ; carbamoyl-phosphate synthase (ammonia) activity ; inferred from electronic annotation ; 5524 ; ATP binding ; inferred from electronic annotation ; 16874 ; ligase activity ; inf…
Cpeb1	0.5	35.3	70.6	NM_007755	7	cytoplasmic polyadenylation element binding protein 1	6445 ; regulation of translation ; traceable author statement ; 7130 ; synaptonemal complex formation ; inferred from mutant phenotype		3676 ; nucleic acid binding ; Unknown ; 3729 ; mRNA binding ; traceable author statement ; 166 ; nucleotide binding ; inferred from electronic annotation ; 3676 ; nucleic acid binding ; inferred from electronic annotation ; 3723 ; RNA binding ; inferred from electronic annotation
Cpb2	361.8	916.1	2.53206	NM_019775	14	carboxypeptidase B2 (plasma)	6508 ; proteolysis ; Unknown ; 6508 ; proteolysis ; inferred from electronic annotation	5615 ; extracellular space ; Unknown	4180 ; carboxypeptidase activity ; inferred from direct assay ; 4180 ; carboxypeptidase activity ; Unknown ; 4182 ; carboxypeptidase A activity ; Unknown ; 8233 ; peptidase activity ; inferred from electronic annotation ; 8237 ; metallopeptidase activity ; inferred from electronic annotation ; 16787 ; hydrolase activity ; inferred from electronic annotation ; 46872 ; metal ion binding ; inferred …
Cp	2333.3	6402.8	2.7441	BB009037	3	ceruloplasmin	6810 ; transport ; inferred from electronic annotation ; 6811 ; ion transport ; inferred from electronic annotation ; 6825 ; copper ion transport ; inferred from electronic annotation ; 6826 ; iron ion transport ; inferred from electronic annotation	5615 ; extracellular space ; Unknown ; 5615 ; extracellular space ; inferred from electronic annotation	4322 ; ferroxidase activity ; inferred from electronic annotation ; 5375 ; copper ion transporter activity ; inferred from electronic annotation ; 5506 ; iron ion binding ; inferred from electronic annotation ; 5507 ; copper ion binding ; inferred from electronic annotation ; 16491 ; oxidoreductase activity ; inferred from electronic annotation ; 46872 ; metal ion binding ; inferred from electron…
Coro2b	47.2	102.2	2.16525	BB317923	9	coronin, actin binding protein, 2B	30036 ; actin cytoskeleton organization and biogenesis ; Unknown	5856 ; cytoskeleton ; inferred from electronic annotation ; 15629 ; actin cytoskeleton ; Unknown ; 16020 ; membrane ; Unknown	3779 ; actin binding ; Unknown ; 3779 ; actin binding ; inferred from electronic annotation
Colec12	68.7	132.5	1.92868	NM_130449	18	collectin sub-family member 12	6910 ; phagocytosis, recognition ; inferred from direct assay ; 6955 ; immune response ; inferred from direct assay ; 6910 ; phagocytosis, recognition ; inferred from sequence or structural similarity ; 9756 ; carbohydrate mediated signaling ; inferred from sequence or structural similarity ; 19733 ; antibacterial humoral response (sensu Vertebrata) ; inferred from sequence or structural similari…	16021 ; integral to membrane ; inferred from sequence or structural similarity ; 16021 ; integral to membrane ; Unknown ; 16020 ; membrane ; inferred from sequence or structural similarity ; 5737 ; cytoplasm ; inferred from electronic annotation	4872 ; receptor activity ; inferred from electronic annotation ; 5044 ; scavenger receptor activity ; inferred from sequence or structural similarity ; 5529 ; sugar binding ; inferred from sequence or structural similarity ; 5529 ; sugar binding ; Unknown ; 5534 ; galactose binding ; inferred from sequence or structural similarity ; 8329 ; pattern recognition receptor activity ; inferred from seq…
Cml2	37.5	135	3.6	NM_053096	6	camello-like 2	7162 ; negative regulation of cell adhesion ; inferred from sequence or structural similarity	5615 ; extracellular space ; inferred from sequence or structural similarity ; 5783 ; endoplasmic reticulum ; inferred from sequence or structural similarity ; 5794 ; Golgi apparatus ; inferred from sequence or structural similarity ; 16021 ; integral to membrane ; Unknown	8080 ; N-acetyltransferase activity ; Unknown ; 16740 ; transferase activity ; inferred from electronic annotation ; 8080 ; N-acetyltransferase activity ; inferred from electronic annotation
Cmkor1	899.1	1640.6	1.82471	BC015254	1	chemokine orphan receptor 1	6935 ; chemotaxis ; inferred from electronic annotation ; 6952 ; defense response ; inferred from electronic annotation ; 7165 ; signal transduction ; inferred from electronic annotation ; 7186 ; G-protein coupled receptor protein signaling pathway ; inferred from electronic annotation	16021 ; integral to membrane ; Unknown ; 16021 ; integral to membrane ; inferred from electronic annotation	1584 ; rhodopsin-like receptor activity ; inferred from electronic annotation ; 4871 ; signal transducer activity ; inferred from electronic annotation ; 4872 ; receptor activity ; inferred from electronic annotation ; 4930 ; G-protein coupled receptor activity ; inferred from electronic annotation ; 4950 ; chemokine receptor activity ; inferred from electronic annotation ; 16526 ; G-protein coup…
Clu	3697	7450.3	2.01523	NM_013492	14	clusterin	8219 ; cell death ; inferred from electronic annotation	5615 ; extracellular space ; Unknown
Clec4e	108.2	195.7	1.80869	NM_019948	6	C-type lectin domain family 4, member e	6955 ; immune response ; inferred from electronic annotation ; 7157 ; heterophilic cell adhesion ; Unknown	16021 ; integral to membrane ; inferred from electronic annotation	5529 ; sugar binding ; Unknown ; 5529 ; sugar binding ; inferred from electronic annotation
Clec4d	264.5	1243.9	4.70284	NM_010819	6	C-type lectin domain family 4, member d	6955 ; immune response ; inferred from electronic annotation	16021 ; integral to membrane ; Unknown ; 16021 ; integral to membrane ; inferred from electronic annotation	4872 ; receptor activity ; inferred from electronic annotation ; 5529 ; sugar binding ; Unknown ; 5529 ; sugar binding ; inferred from electronic annotation
Clec1b	150.5	340.5	2.26246	NM_019985	6	C-type lectin domain family 1, member b	7166 ; cell surface receptor linked signal transduction ; traceable author statement	5887 ; integral to plasma membrane ; inferred from direct assay ; 16021 ; integral to membrane ; Unknown	4872 ; receptor activity ; inferred from electronic annotation ; 4888 ; transmembrane receptor activity ; inferred from sequence or structural similarity ; 5529 ; sugar binding ; Unknown ; 5529 ; sugar binding ; inferred from electronic annotation
Cldn2	178.4	356.8	2	NM_016675	20	claudin 2	16338 ; calcium-independent cell-cell adhesion ; inferred from sequence or structural similarity ; 16338 ; calcium-independent cell-cell adhesion ; inferred from direct assay	5615 ; extracellular space ; Unknown ; 5923 ; tight junction ; inferred from electronic annotation ; 16020 ; membrane ; inferred from electronic annotation ; 16021 ; integral to membrane ; Unknown ; 5923 ; tight junction ; inferred from sequence or structural similarity ; 16021 ; integral to membrane ; inferred from sequence or structural similarity ; 5923 ; tight junction ; inferred from direct …	5198 ; structural molecule activity ; inferred from electronic annotation ; 5515 ; protein binding ; inferred from physical interaction ; 42802 ; protein self binding ; inferred from physical interaction ; 5515 ; protein binding ; inferred from sequence or structural similarity ; 42802 ; protein self binding ; inferred from sequence or structural similarity
Cidec	4.9	161	32.8571	BB221402	6	cell death-inducing DFFA-like effector c	6915 ; apoptosis ; inferred from electronic annotation ; 6917 ; induction of apoptosis ; inferred from sequence or structural similarity	5622 ; intracellular ; inferred from electronic annotation ; 5829 ; cytosol ; inferred from sequence or structural similarity	5515 ; protein binding ; inferred from electronic annotation
Chst11 ; Phactr1	37.8	175.2	4.63492	AV259240	0	carbohydrate sulfotransferase 11 ; phosphatase and actin regulator 1	5975 ; carbohydrate metabolism ; inferred from electronic annotation ; 30206 ; chondroitin sulfate biosynthesis ; inferred from direct assay	5795 ; Golgi stack ; inferred from electronic annotation ; 16021 ; integral to membrane ; Unknown ; 16021 ; integral to membrane ; inferred from electronic annotation	8146 ; sulfotransferase activity ; inferred from direct assay ; 16740 ; transferase activity ; inferred from electronic annotation ; 47756 ; chondroitin 4-sulfotransferase activity ; inferred from electronic annotation
Chrdl1	3.5	25.5	7.28571	AV144145	0	Chordin-like 1 (Chrdl1), mRNA	7275 ; development ; inferred from electronic annotation	5615 ; extracellular space ; Unknown
Chl1	17.5	93	5.31429	NM_007697	0	cell adhesion molecule with homology to L1CAM	1764 ; neuron migration ; inferred from mutant phenotype ; 7155 ; cell adhesion ; inferred from electronic annotation ; 7156 ; homophilic cell adhesion ; inferred from direct assay ; 7411 ; axon guidance ; inferred from mutant phenotype ; 7610 ; behavior ; inferred from mutant phenotype ; 31175 ; neurite morphogenesis ; inferred from direct assay	16020 ; membrane ; inferred from electronic annotation ; 30425 ; dendrite ; inferred from direct assay ; 45177 ; apical part of cell ; inferred from direct assay	5515 ; protein binding ; inferred from electronic annotation
Cgref1	135.3	317.9	2.34959	BC023116	5	cell growth regulator with EF hand domain 1	7049 ; cell cycle ; inferred from electronic annotation ; 7050 ; cell cycle arrest ; inferred from electronic annotation	5615 ; extracellular space ; Unknown	5509 ; calcium ion binding ; inferred from electronic annotation
Cfi	1166.3	2461.7	2.11069	NM_007686	3	complement component factor i	6508 ; proteolysis ; inferred from electronic annotation ; 6955 ; immune response ; inferred from electronic annotation ; 6956 ; complement activation ; inferred from electronic annotation ; 6958 ; complement activation, classical pathway ; inferred from electronic annotation ; 45087 ; innate immune response ; inferred from electronic annotation	5615 ; extracellular space ; Unknown ; 16020 ; membrane ; inferred from electronic annotation ; 5615 ; extracellular space ; inferred from electronic annotation	3818 ; complement factor I activity ; inferred from electronic annotation ; 4252 ; serine-type endopeptidase activity ; inferred from electronic annotation ; 4263 ; chymotrypsin activity ; inferred from electronic annotation ; 4295 ; trypsin activity ; inferred from electronic annotation ; 5044 ; scavenger receptor activity ; inferred from electronic annotation ; 8233 ; peptidase activity ; infer…
Cfhl1	15.7	36	2.29299	NM_015780	1	complement component factor h-like 1		5615 ; extracellular space ; Unknown
Ceacam1	101.8	220.9	2.16994	X67278	7	CEA-related cell adhesion molecule 1		16021 ; integral to membrane ; inferred from electronic annotation ; 9986 ; cell surface ; inferred from direct assay	4872 ; receptor activity ; inferred from electronic annotation ; 19864 ; IgG binding ; inferred from electronic annotation
Cdo1	319.4	681.3	2.13306	NM_033037	18	cysteine dioxygenase 1, cytosolic	19452 ; L-cysteine catabolism to taurine ; traceable author statement ; 19530 ; taurine metabolism ; traceable author statement ; 46439 ; L-cysteine metabolism ; inferred from electronic annotation	5829 ; cytosol ; inferred from direct assay	5506 ; iron ion binding ; inferred from electronic annotation ; 9055 ; electron carrier activity ; Unknown ; 16491 ; oxidoreductase activity ; inferred from electronic annotation ; 16702 ; oxidoreductase activity, acting on single donors with incorporation of molecular oxygen, incorporation of two atoms of oxygen ; inferred from electronic annotation ; 17172 ; cysteine dioxygenase activity ; trac…
Cdkn1c	95.3	426.3	4.47324	NM_009876	7	cyclin-dependent kinase inhibitor 1C (P57)	122 ; negative regulation of transcription from RNA polymerase II promoter ; inferred from genetic interaction ; 7049 ; cell cycle ; inferred from electronic annotation ; 7050 ; cell cycle arrest ; inferred from electronic annotation ; 42551 ; neuron maturation ; inferred from mutant phenotype	5634 ; nucleus ; inferred from electronic annotation	4860 ; protein kinase inhibitor activity ; inferred from electronic annotation ; 4861 ; cyclin-dependent protein kinase inhibitor activity ; inferred from electronic annotation ; 5515 ; protein binding ; inferred from physical interaction ; 16301 ; kinase activity ; inferred from electronic annotation
Cdkn1a	321.8	609.9	1.89528	NM_007669	17	cyclin-dependent kinase inhibitor 1A (P21)	74 ; regulation of progression through cell cycle ; inferred from direct assay ; 6974 ; response to DNA damage stimulus ; inferred from mutant phenotype ; 7049 ; cell cycle ; inferred from electronic annotation ; 7050 ; cell cycle arrest ; inferred from direct assay ; 8285 ; negative regulation of cell proliferation ; inferred from mutant phenotype ; 9411 ; response to UV ; inferred from mutant p…	307 ; cyclin-dependent protein kinase holoenzyme complex ; inferred from physical interaction ; 5634 ; nucleus ; inferred from direct assay ; 5634 ; nucleus ; inferred from electronic annotation	4860 ; protein kinase inhibitor activity ; inferred from electronic annotation ; 4861 ; cyclin-dependent protein kinase inhibitor activity ; inferred from direct assay ; 5515 ; protein binding ; inferred from physical interaction ; 16301 ; kinase activity ; inferred from electronic annotation ; 30332 ; cyclin binding ; inferred from physical interaction ; 46872 ; metal ion binding ; inferred from…
Cdh2	122.8	284	2.3127	BC022107	18	cadherin 2	7155 ; cell adhesion ; inferred from direct assay ; 7156 ; homophilic cell adhesion ; inferred from direct assay ; 16339 ; calcium-dependent cell-cell adhesion ; inferred from direct assay ; 16477 ; cell migration ; inferred from direct assay ; 48514 ; blood vessel morphogenesis ; inferred from mutant phenotype ; 7155 ; cell adhesion ; inferred from electronic annotation ; 7156 ; homophilic cell …	5615 ; extracellular space ; Unknown ; 5912 ; adherens junction ; inferred from direct assay ; 16020 ; membrane ; inferred from electronic annotation ; 16021 ; integral to membrane ; Unknown ; 30027 ; lamellipodium ; inferred from direct assay ; 45202 ; synapse ; inferred from direct assay ; 16021 ; integral to membrane ; inferred from electronic annotation	5509 ; calcium ion binding ; inferred from electronic annotation ; 5515 ; protein binding ; inferred from physical interaction ; 5515 ; protein binding ; inferred from electronic annotation
Cdh11	89.9	313.1	3.48276	NM_009866	8	cadherin 11	7155 ; cell adhesion ; inferred from electronic annotation ; 7156 ; homophilic cell adhesion ; inferred from electronic annotation	5737 ; cytoplasm ; inferred from direct assay ; 5886 ; plasma membrane ; inferred from direct assay ; 16020 ; membrane ; inferred from electronic annotation ; 16021 ; integral to membrane ; inferred from electronic annotation	5509 ; calcium ion binding ; inferred from electronic annotation ; 5515 ; protein binding ; inferred from electronic annotation
Cda	347.6	625.4	1.79919	AK008793	4	cytidine deaminase	46087 ; cytidine metabolism ; inferred from electronic annotation		4126 ; cytidine deaminase activity ; Unknown ; 8270 ; zinc ion binding ; inferred from electronic annotation ; 16787 ; hydrolase activity ; inferred from electronic annotation ; 46872 ; metal ion binding ; inferred from electronic annotation ; 4126 ; cytidine deaminase activity ; inferred from electronic annotation
Cd79a	75.1	229.6	3.05726	NM_007655	7	CD79A antigen (immunoglobulin-associated alpha)	7166 ; cell surface receptor linked signal transduction ; inferred from electronic annotation ; 50853 ; B cell receptor signaling pathway ; inferred from direct assay	5771 ; multivesicular body ; inferred from direct assay ; 9897 ; external side of plasma membrane ; inferred from direct assay ; 16020 ; membrane ; inferred from electronic annotation ; 16021 ; integral to membrane ; Unknown ; 19815 ; B cell receptor complex ; inferred from direct assay ; 16021 ; integral to membrane ; inferred from electronic annotation	4888 ; transmembrane receptor activity ; inferred from electronic annotation ; 5515 ; protein binding ; inferred from physical interaction
Cd5l	739.7	1736.6	2.34771	NM_009690	3	CD5 antigen-like	6915 ; apoptosis ; inferred from electronic annotation	5886 ; plasma membrane ; inferred from electronic annotation ; 16020 ; membrane ; inferred from electronic annotation	4720 ; protein-lysine 6-oxidase activity ; Unknown ; 5044 ; scavenger receptor activity ; inferred from electronic annotation ; 5507 ; copper ion binding ; Unknown
Cd36	235.6	506.6	2.15025	BB534670	5	CD36 antigen	6810 ; transport ; inferred from electronic annotation ; 7155 ; cell adhesion ; Unknown ; 7155 ; cell adhesion ; inferred from electronic annotation	5764 ; lysosome ; Unknown ; 5886 ; plasma membrane ; inferred from electronic annotation ; 16020 ; membrane ; inferred from electronic annotation ; 16021 ; integral to membrane ; Unknown ; 16021 ; integral to membrane ; inferred from electronic annotation	4872 ; receptor activity ; inferred from electronic annotation ; 5515 ; protein binding ; inferred from electronic annotation
Cd24a	139.3	303.2	2.1766	NM_009846	10	CD24a antigen		9897 ; external side of plasma membrane ; inferred from direct assay ; 16020 ; membrane ; inferred from electronic annotation
Cd163	247.7	818.7	3.30521	NM_053094	6	CD163 antigen		5615 ; extracellular space ; Unknown ; 16020 ; membrane ; Unknown ; 16021 ; integral to membrane ; Unknown ; 16020 ; membrane ; inferred from electronic annotation	4872 ; receptor activity ; inferred from electronic annotation ; 5044 ; scavenger receptor activity ; inferred from sequence or structural similarity ; 4720 ; protein-lysine 6-oxidase activity ; inferred from electronic annotation ; 5044 ; scavenger receptor activity ; inferred from electronic annotation ; 5507 ; copper ion binding ; inferred from electronic annotation
Cd14	598.6	1849.5	3.08971	NM_009841	18	CD14 antigen	6954 ; inflammatory response ; inferred from electronic annotation ; 6955 ; immune response ; inferred from electronic annotation	5615 ; extracellular space ; Unknown ; 5886 ; plasma membrane ; inferred from electronic annotation ; 16020 ; membrane ; inferred from electronic annotation
Cct6b	7.5	87.8	11.7067	NM_009839	11	chaperonin subunit 6b (zeta)	6457 ; protein folding ; inferred from electronic annotation ; 44267 ; cellular protein metabolism ; inferred from electronic annotation		166 ; nucleotide binding ; inferred from electronic annotation ; 5515 ; protein binding ; inferred from electronic annotation ; 5524 ; ATP binding ; inferred from electronic annotation ; 51082 ; unfolded protein binding ; inferred from electronic annotation
Ccrn4l	1204.5	3285.6	2.72777	AF199491	3	CCR4 carbon catabolite repression 4-like (S. cerevisiae)	48511 ; rhythmic process ; inferred from electronic annotation
Ccl6	2212	5455.9	2.4665	AV084904	11	chemokine (C-C motif) ligand 6	6935 ; chemotaxis ; inferred from electronic annotation ; 6955 ; immune response ; inferred from electronic annotation ; 7165 ; signal transduction ; inferred from electronic annotation ; 7600 ; sensory perception ; inferred from electronic annotation	5576 ; extracellular region ; inferred from electronic annotation ; 5615 ; extracellular space ; Unknown ; 5615 ; extracellular space ; inferred from electronic annotation	5125 ; cytokine activity ; inferred from electronic annotation ; 8009 ; chemokine activity ; inferred from electronic annotation
Ccl11	33.4	94.3	2.82335	NM_011330	11	small chemokine (C-C motif) ligand 11	6935 ; chemotaxis ; inferred from electronic annotation ; 6954 ; inflammatory response ; inferred from electronic annotation ; 6955 ; immune response ; inferred from electronic annotation ; 7165 ; signal transduction ; inferred from electronic annotation ; 7600 ; sensory perception ; inferred from electronic annotation	5576 ; extracellular region ; inferred from electronic annotation ; 5615 ; extracellular space ; Unknown ; 5615 ; extracellular space ; inferred from electronic annotation	5125 ; cytokine activity ; inferred from electronic annotation ; 8009 ; chemokine activity ; inferred from electronic annotation
Cbs	103.6	251.5	2.42761	BC026595	17	cystathionine beta-synthase	6520 ; amino acid metabolism ; Unknown ; 6535 ; cysteine biosynthesis from serine ; Unknown ; 6535 ; cysteine biosynthesis from serine ; inferred from electronic annotation ; 8152 ; metabolism ; inferred from electronic annotation ; 19343 ; cysteine biosynthesis via cystathione ; inferred from electronic annotation	5737 ; cytoplasm ; inferred from electronic annotation	4122 ; cystathionine beta-synthase activity ; inferred from electronic annotation ; 16829 ; lyase activity ; Unknown ; 3824 ; catalytic activity ; inferred from electronic annotation
Casz1	6.2	73.2	11.8065	AK010559	4	castor homolog 1, zinc finger (Drosophila)	6350 ; transcription ; inferred from electronic annotation ; 6355 ; regulation of transcription, DNA-dependent ; inferred from electronic annotation	5634 ; nucleus ; inferred from electronic annotation	3676 ; nucleic acid binding ; inferred from electronic annotation ; 3677 ; DNA binding ; inferred from electronic annotation ; 8270 ; zinc ion binding ; inferred from electronic annotation ; 46872 ; metal ion binding ; inferred from electronic annotation
Car9	72.4	257.7	3.55939	AJ245857	4	carbonic anhydrase 9	6730 ; one-carbon compound metabolism ; Unknown ; 6730 ; one-carbon compound metabolism ; inferred from electronic annotation	16021 ; integral to membrane ; Unknown ; 16021 ; integral to membrane ; inferred from electronic annotation	4089 ; carbonate dehydratase activity ; Unknown ; 8270 ; zinc ion binding ; Unknown ; 16829 ; lyase activity ; inferred from electronic annotation ; 46872 ; metal ion binding ; inferred from electronic annotation ; 4089 ; carbonate dehydratase activity ; inferred from electronic annotation ; 8270 ; zinc ion binding ; inferred from electronic annotation
Car6	70.9	992.5	13.9986	NM_009802	4	carbonic anhydrase 6	6730 ; one-carbon compound metabolism ; inferred from electronic annotation	5615 ; extracellular space ; Unknown	4089 ; carbonate dehydratase activity ; inferred from electronic annotation ; 8270 ; zinc ion binding ; inferred from electronic annotation ; 16829 ; lyase activity ; inferred from electronic annotation ; 46872 ; metal ion binding ; inferred from electronic annotation
Car3	59.5	501.6	8.43025	NM_007606	3	carbonic anhydrase 3	6730 ; one-carbon compound metabolism ; inferred from electronic annotation		4089 ; carbonate dehydratase activity ; inferred from electronic annotation ; 8270 ; zinc ion binding ; inferred from electronic annotation ; 16829 ; lyase activity ; inferred from electronic annotation ; 46872 ; metal ion binding ; inferred from electronic annotation
Camk2b	544	1223.6	2.24926	BG862223	0	Calcium/calmodulin-dependent protein kinase II, beta (Camk2b), mRNA	82 ; G1/S transition of mitotic cell cycle ; inferred from mutant phenotype ; 6468 ; protein amino acid phosphorylation ; inferred from electronic annotation ; 6816 ; calcium ion transport ; inferred from mutant phenotype ; 46777 ; protein amino acid autophosphorylation ; inferred from mutant phenotype	5954 ; calcium- and calmodulin-dependent protein kinase complex ; traceable author statement	166 ; nucleotide binding ; inferred from electronic annotation ; 4672 ; protein kinase activity ; inferred from electronic annotation ; 4674 ; protein serine/threonine kinase activity ; inferred from mutant phenotype ; 4685 ; calcium- and calmodulin-dependent protein kinase activity ; inferred from electronic annotation ; 4713 ; protein-tyrosine kinase activity ; Unknown ; 5516 ; calmodulin bindi…
C8a	265.8	611.7	2.30135	BC027748	4	complement component 8, alpha polypeptide	6955 ; immune response ; inferred from electronic annotation ; 6956 ; complement activation ; inferred from sequence or structural similarity ; 6957 ; complement activation, alternative pathway ; inferred from electronic annotation ; 6958 ; complement activation, classical pathway ; inferred from electronic annotation ; 19835 ; cytolysis ; inferred from electronic annotation ; 45087 ; innate immu…	5579 ; membrane attack complex ; inferred from sequence or structural similarity ; 5615 ; extracellular space ; inferred from electronic annotation ; 16021 ; integral to membrane ; inferred from electronic annotation ; 5579 ; membrane attack complex ; inferred from electronic annotation
C80638	8.1	89.3	11.0247	AV251613	3	expressed sequence C80638	6810 ; transport ; inferred from electronic annotation ; 6885 ; regulation of pH ; inferred from electronic annotation	16021 ; integral to membrane ; inferred from electronic annotation	15299 ; solute:hydrogen antiporter activity ; inferred from electronic annotation
C730049O14Rik	456.1	830.3	1.82043	BB200607	0	RIKEN cDNA C730049O14 gene
C4bp	737.9	1679.3	2.27578	NM_007576	1	complement component 4 binding protein	6955 ; immune response ; inferred from electronic annotation ; 6956 ; complement activation ; inferred from electronic annotation ; 6958 ; complement activation, classical pathway ; inferred from electronic annotation ; 45087 ; innate immune response ; inferred from electronic annotation	5615 ; extracellular space ; inferred from electronic annotation	5515 ; protein binding ; inferred from physical interaction
C330012H03Rik	552.7	1338.8	2.42229	BB098431	16	RIKEN cDNA C330012H03 gene			3676 ; nucleic acid binding ; Unknown ; 3676 ; nucleic acid binding ; inferred from electronic annotation ; 166 ; nucleotide binding ; inferred from electronic annotation ; 3723 ; RNA binding ; inferred from electronic annotation
C330012H03Rik	378.8	678.9	1.79224	AV293532	16	RIKEN cDNA C330012H03 gene			3676 ; nucleic acid binding ; Unknown ; 3676 ; nucleic acid binding ; inferred from electronic annotation ; 166 ; nucleotide binding ; inferred from electronic annotation ; 3723 ; RNA binding ; inferred from electronic annotation
C3	3877.4	7360.2	1.89823	K02782	17	complement component 3	1798 ; positive regulation of type IIa hypersensitivity ; inferred from mutant phenotype ; 6954 ; inflammatory response ; inferred from electronic annotation ; 6955 ; immune response ; inferred from electronic annotation ; 6956 ; complement activation ; inferred from electronic annotation ; 6957 ; complement activation, alternative pathway ; inferred from electronic annotation ; 6958 ; complement…	5576 ; extracellular region ; inferred from electronic annotation ; 5615 ; extracellular space ; Unknown ; 5615 ; extracellular space ; inferred from electronic annotation	4866 ; endopeptidase inhibitor activity ; inferred from electronic annotation ; 5515 ; protein binding ; inferred from physical interaction
Btc	16.4	71.5	4.35976	NM_007568	5	betacellulin, epidermal growth factor family member	74 ; regulation of progression through cell cycle ; inferred from electronic annotation ; 8283 ; cell proliferation ; inferred from electronic annotation	5615 ; extracellular space ; Unknown ; 16021 ; integral to membrane ; Unknown ; 16021 ; integral to membrane ; inferred from electronic annotation	8083 ; growth factor activity ; inferred from electronic annotation
Bnip3	1478.1	5530.7	3.74176	NM_009760	7	BCL2/adenovirus E1B 19kDa-interacting protein 1, NIP3	6915 ; apoptosis ; inferred from sequence or structural similarity ; 6915 ; apoptosis ; Unknown ; 42981 ; regulation of apoptosis ; Unknown ; 43065 ; positive regulation of apoptosis ; inferred from electronic annotation ; 6915 ; apoptosis ; inferred from electronic annotation	5739 ; mitochondrion ; inferred from direct assay ; 5739 ; mitochondrion ; inferred from sequence or structural similarity ; 5740 ; mitochondrial membrane ; inferred from electronic annotation ; 16021 ; integral to membrane ; Unknown ; 5739 ; mitochondrion ; inferred from electronic annotation ; 16021 ; integral to membrane ; inferred from electronic annotation
Bmper	77.8	484.1	6.22237	AK014221	9	BMP-binding endothelial regulator	30514 ; negative regulation of BMP signaling pathway ; inferred from direct assay	5576 ; extracellular region ; inferred from direct assay	5515 ; protein binding ; inferred from physical interaction
BC048546	29	169.5	5.84483	BF302511	6	cDNA sequence BC048546			4866 ; endopeptidase inhibitor activity ; inferred from electronic annotation
BC037006	109.9	231.3	2.10464	BQ176786	11	cDNA sequence BC037006
BC028663	3.8	65.1	17.1316	BF466107	8	cDNA sequence BC028663
Baiap2l1	34.4	129.1	3.75291	BC015459	5	BAI1-associated protein 2-like 1			4872 ; receptor activity ; inferred from electronic annotation ; 16301 ; kinase activity ; inferred from electronic annotation
Azgp1	868.9	1858.2	2.13857	NM_013478	5	alpha-2-glycoprotein 1, zinc	19882 ; antigen presentation ; inferred from electronic annotation ; 7155 ; cell adhesion ; inferred from sequence or structural similarity ; 8285 ; negative regulation of cell proliferation ; inferred from sequence or structural similarity ; 16042 ; lipid catabolism ; inferred from sequence or structural similarity ; 40014 ; regulation of body size ; non-traceable author statement	5615 ; extracellular space ; Unknown ; 42612 ; MHC class I protein complex ; inferred from electronic annotation ; 5576 ; extracellular region ; inferred from sequence or structural similarity	8270 ; zinc ion binding ; inferred from electronic annotation ; 30106 ; MHC class I receptor activity ; inferred from electronic annotation ; 4540 ; ribonuclease activity ; inferred from sequence or structural similarity ; 5504 ; fatty acid binding ; inferred from sequence or structural similarity ; 8320 ; protein carrier activity ; inferred from sequence or structural similarity
AW048948	78.5	159.5	2.03185	BQ174502	0	expressed sequence AW048948
AW046396	60.6	134.9	2.22607	AV350138	1	expressed sequence AW046396
Avpr1a	70.8	166.4	2.35028	D49729	10	arginine vasopressin receptor 1A	7165 ; signal transduction ; inferred from electronic annotation ; 7186 ; G-protein coupled receptor protein signaling pathway ; inferred from electronic annotation	16021 ; integral to membrane ; inferred from electronic annotation	1584 ; rhodopsin-like receptor activity ; inferred from electronic annotation ; 4871 ; signal transducer activity ; inferred from electronic annotation ; 4872 ; receptor activity ; inferred from electronic annotation ; 4930 ; G-protein coupled receptor activity ; inferred from electronic annotation ; 5000 ; vasopressin receptor activity ; Unknown ; 5000 ; vasopressin receptor activity ; inferred …
Atf3	201.3	498.3	2.47541	BC019946	1	activating transcription factor 3	6094 ; gluconeogenesis ; inferred from direct assay ; 6350 ; transcription ; inferred from electronic annotation ; 6355 ; regulation of transcription, DNA-dependent ; inferred from direct assay ; 6355 ; regulation of transcription, DNA-dependent ; inferred from electronic annotation	5634 ; nucleus ; inferred from electronic annotation ; 5667 ; transcription factor complex ; Unknown	3677 ; DNA binding ; inferred from direct assay ; 16564 ; transcriptional repressor activity ; inferred from direct assay ; 3677 ; DNA binding ; inferred from electronic annotation
Aspa	745.3	1427.1	1.9148	BC024934	11	aspartoacylase (aminoacylase) 2	6083 ; acetate metabolism ; traceable author statement ; 6533 ; aspartate catabolism ; Unknown ; 8152 ; metabolism ; inferred from electronic annotation		4046 ; aminoacylase activity ; inferred from electronic annotation ; 4046 ; aminoacylase activity ; traceable author statement ; 16787 ; hydrolase activity ; Unknown ; 16788 ; hydrolase activity, acting on ester bonds ; inferred from electronic annotation ; 19807 ; aspartoacylase activity ; Unknown ; 16787 ; hydrolase activity ; inferred from electronic annotation ; 19807 ; aspartoacylase activit…
Asns	3030.2	6034.9	1.99158	AV212753	6	asparagine synthetase	6529 ; asparagine biosynthesis ; inferred from electronic annotation ; 6541 ; glutamine metabolism ; inferred from electronic annotation ; 8152 ; metabolism ; inferred from electronic annotation ; 8652 ; amino acid biosynthesis ; inferred from electronic annotation		4066 ; asparagine synthase (glutamine-hydrolyzing) activity ; inferred from electronic annotation ; 16874 ; ligase activity ; inferred from electronic annotation
Asgr1	139.9	381.3	2.72552	U09362	11	asialoglycoprotein receptor 1	6897 ; endocytosis ; inferred from electronic annotation	16020 ; membrane ; inferred from electronic annotation ; 16021 ; integral to membrane ; Unknown ; 16021 ; integral to membrane ; inferred from electronic annotation	4872 ; receptor activity ; inferred from electronic annotation ; 5509 ; calcium ion binding ; inferred from electronic annotation ; 5529 ; sugar binding ; inferred from electronic annotation
Ascl3	49.9	119.9	2.40281	NM_020051	7	achaete-scute complex homolog-like 3 (Drosophila)	6350 ; transcription ; inferred from electronic annotation ; 6355 ; regulation of transcription, DNA-dependent ; inferred from electronic annotation ; 6357 ; regulation of transcription from RNA polymerase II promoter ; inferred from direct assay ; 45449 ; regulation of transcription ; inferred from electronic annotation	5634 ; nucleus ; inferred from direct assay ; 5667 ; transcription factor complex ; inferred from physical interaction ; 5634 ; nucleus ; inferred from electronic annotation	3677 ; DNA binding ; inferred from direct assay ; 5515 ; protein binding ; inferred from physical interaction ; 30528 ; transcription regulator activity ; inferred from direct assay ; 3677 ; DNA binding ; inferred from electronic annotation ; 30528 ; transcription regulator activity ; inferred from electronic annotation
Arrdc4	74	201.3	2.72027	BC017528	7	arrestin domain containing 4
Arg2	9.6	83	8.64583	NM_009705	12	arginase type II	50 ; urea cycle ; inferred from electronic annotation ; 6525 ; arginine metabolism ; inferred from electronic annotation ; 6527 ; arginine catabolism ; inferred from electronic annotation	5739 ; mitochondrion ; inferred from electronic annotation	3824 ; catalytic activity ; inferred from electronic annotation ; 4053 ; arginase activity ; inferred from electronic annotation ; 16787 ; hydrolase activity ; inferred from electronic annotation ; 30145 ; manganese ion binding ; inferred from electronic annotation ; 46872 ; metal ion binding ; inferred from electronic annotation
Arg1	8267.2	19562.5	2.36628	NM_007482	10	arginase 1, liver	50 ; urea cycle ; inferred from electronic annotation ; 6525 ; arginine metabolism ; inferred from electronic annotation ; 6527 ; arginine catabolism ; inferred from electronic annotation		3824 ; catalytic activity ; inferred from electronic annotation ; 4053 ; arginase activity ; inferred from direct assay ; 16787 ; hydrolase activity ; inferred from electronic annotation ; 30145 ; manganese ion binding ; inferred from electronic annotation ; 46872 ; metal ion binding ; inferred from electronic annotation ; 4053 ; arginase activity ; inferred from electronic annotation
Areg	74.9	255.5	3.41121	NM_009704	5	amphiregulin		5615 ; extracellular space ; inferred from electronic annotation ; 16021 ; integral to membrane ; Unknown ; 16021 ; integral to membrane ; inferred from electronic annotation	5125 ; cytokine activity ; inferred from electronic annotation ; 8083 ; growth factor activity ; inferred from electronic annotation
Apon	398	1138.4	2.8603	NM_133996	10	apolipoprotein N		5615 ; extracellular space ; Unknown
Apom	260.1	694.1	2.66859	NM_018816	17	apolipoprotein M	6810 ; transport ; inferred from electronic annotation ; 6869 ; lipid transport ; inferred from electronic annotation	5615 ; extracellular space ; Unknown	5319 ; lipid transporter activity ; inferred from electronic annotation ; 5488 ; binding ; inferred from electronic annotation
Apof	352.3	861.2	2.44451	NM_133997	10	apolipoprotein F	6629 ; lipid metabolism ; inferred from electronic annotation ; 6810 ; transport ; inferred from electronic annotation ; 6869 ; lipid transport ; inferred from electronic annotation ; 8202 ; steroid metabolism ; inferred from electronic annotation ; 8203 ; cholesterol metabolism ; inferred from electronic annotation	5615 ; extracellular space ; Unknown ; 5615 ; extracellular space ; inferred from electronic annotation	5319 ; lipid transporter activity ; inferred from electronic annotation
Apoc4	679.4	1322.6	1.94672	BC024657	7	apolipoprotein C-IV	6810 ; transport ; inferred from electronic annotation ; 6869 ; lipid transport ; inferred from electronic annotation	5615 ; extracellular space ; Unknown ; 5615 ; extracellular space ; inferred from electronic annotation
Apoc3	1310.1	3781.4	2.88634	BC021776	9	apolipoprotein C-III	6810 ; transport ; inferred from electronic annotation ; 6869 ; lipid transport ; inferred from electronic annotation ; 16042 ; lipid catabolism ; inferred from electronic annotation ; 42157 ; lipoprotein metabolism ; inferred from electronic annotation	5576 ; extracellular region ; inferred from electronic annotation ; 5615 ; extracellular space ; Unknown ; 42627 ; chylomicron ; inferred from electronic annotation	5319 ; lipid transporter activity ; inferred from electronic annotation ; 8289 ; lipid binding ; inferred from electronic annotation
Apoc2	1049.8	2882.4	2.74567	NM_009695	7	apolipoprotein C-II	6629 ; lipid metabolism ; inferred from electronic annotation ; 6810 ; transport ; inferred from electronic annotation ; 6869 ; lipid transport ; inferred from electronic annotation ; 16042 ; lipid catabolism ; inferred from electronic annotation	5615 ; extracellular space ; Unknown ; 42627 ; chylomicron ; inferred from electronic annotation	5319 ; lipid transporter activity ; inferred from electronic annotation ; 8047 ; enzyme activator activity ; inferred from electronic annotation
Apob	270	1174.5	4.35	BM251092	12	apolipoprotein B	6629 ; lipid metabolism ; inferred from direct assay ; 6629 ; lipid metabolism ; inferred from mutant phenotype ; 6642 ; triacylglycerol mobilization ; inferred from mutant phenotype ; 30301 ; cholesterol transport ; inferred from mutant phenotype ; 6869 ; lipid transport ; inferred from electronic annotation	5783 ; endoplasmic reticulum ; inferred from direct assay ; 5792 ; microsome ; inferred from direct assay	5319 ; lipid transporter activity ; inferred from electronic annotation
Apob	1266.7	2637.5	2.08218	AI785548	12	apolipoprotein B	6629 ; lipid metabolism ; inferred from direct assay ; 6629 ; lipid metabolism ; inferred from mutant phenotype ; 6642 ; triacylglycerol mobilization ; inferred from mutant phenotype ; 30301 ; cholesterol transport ; inferred from mutant phenotype ; 6869 ; lipid transport ; inferred from electronic annotation	5783 ; endoplasmic reticulum ; inferred from direct assay ; 5792 ; microsome ; inferred from direct assay	5319 ; lipid transporter activity ; inferred from electronic annotation
Apoa5	633.8	3731.7	5.88782	NM_080434	9	apolipoprotein A-V	6810 ; transport ; inferred from electronic annotation ; 6869 ; lipid transport ; Unknown ; 42157 ; lipoprotein metabolism ; inferred from electronic annotation ; 6869 ; lipid transport ; inferred from electronic annotation	5576 ; extracellular region ; inferred from electronic annotation ; 5615 ; extracellular space ; Unknown ; 42627 ; chylomicron ; inferred from electronic annotation ; 5615 ; extracellular space ; inferred from electronic annotation	5319 ; lipid transporter activity ; inferred from electronic annotation ; 8289 ; lipid binding ; Unknown ; 17129 ; triglyceride binding ; inferred from direct assay ; 8289 ; lipid binding ; inferred from electronic annotation
Apoa4	202.6	2123.3	10.4803	BC010769	9	apolipoprotein A-IV	6810 ; transport ; inferred from electronic annotation ; 6869 ; lipid transport ; inferred from electronic annotation ; 30300 ; regulation of cholesterol absorption ; inferred from mutant phenotype ; 42157 ; lipoprotein metabolism ; inferred from electronic annotation	5576 ; extracellular region ; inferred from electronic annotation ; 5615 ; extracellular space ; Unknown ; 42627 ; chylomicron ; inferred from electronic annotation ; 5615 ; extracellular space ; inferred from electronic annotation	5319 ; lipid transporter activity ; inferred from electronic annotation ; 8289 ; lipid binding ; inferred from electronic annotation
Apoa2	1470.6	3418.1	2.32429	NM_013474	1	apolipoprotein A-II	6810 ; transport ; inferred from electronic annotation ; 6869 ; lipid transport ; inferred from electronic annotation ; 30300 ; regulation of cholesterol absorption ; inferred from mutant phenotype ; 42157 ; lipoprotein metabolism ; inferred from electronic annotation ; 1817 ; regulation of cytokine production ; inferred from sequence or structural similarity ; 6006 ; glucose metabolism ; inferre…	5576 ; extracellular region ; inferred from electronic annotation ; 5615 ; extracellular space ; Unknown	5319 ; lipid transporter activity ; inferred from electronic annotation ; 8289 ; lipid binding ; inferred from electronic annotation ; 46982 ; protein heterodimerization activity ; inferred from sequence or structural similarity
Apoa1	6748.2	17204.1	2.54944	NM_009692	9	apolipoprotein A-I	6629 ; lipid metabolism ; inferred from electronic annotation ; 6810 ; transport ; inferred from electronic annotation ; 6869 ; lipid transport ; inferred from electronic annotation ; 8202 ; steroid metabolism ; inferred from electronic annotation ; 8203 ; cholesterol metabolism ; inferred from electronic annotation ; 30300 ; regulation of cholesterol absorption ; inferred from direct assay ; 421…	5576 ; extracellular region ; inferred from electronic annotation ; 5615 ; extracellular space ; inferred from direct assay ; 5615 ; extracellular space ; Unknown ; 5615 ; extracellular space ; inferred from electronic annotation	5319 ; lipid transporter activity ; inferred from mutant phenotype ; 5515 ; protein binding ; inferred from sequence or structural similarity ; 8289 ; lipid binding ; inferred from electronic annotation ; 5319 ; lipid transporter activity ; inferred from electronic annotation
Apcs	265.7	1523.6	5.73429	NM_011318	1	serum amyloid P-component		5615 ; extracellular space ; Unknown ; 5615 ; extracellular space ; inferred from electronic annotation	5509 ; calcium ion binding ; inferred from electronic annotation ; 5529 ; sugar binding ; inferred from electronic annotation ; 46872 ; metal ion binding ; inferred from electronic annotation
Anxa8	50.7	93.2	1.83826	NM_013473	14	annexin A8	7596 ; blood coagulation ; inferred from electronic annotation		5509 ; calcium ion binding ; inferred from electronic annotation ; 5544 ; calcium-dependent phospholipid binding ; inferred from electronic annotation
Angptl4	1273.2	3409.9	2.67821	NM_020581	17	angiopoietin-like 4	43066 ; negative regulation of apoptosis ; inferred from sequence or structural similarity ; 1666 ; response to hypoxia ; inferred from sequence or structural similarity ; 43066 ; negative regulation of apoptosis ; inferred from direct assay ; 45766 ; positive regulation of angiogenesis ; inferred from direct assay ; 51005 ; negative regulation of lipoprotein lipase activity ; inferred from direc…	5615 ; extracellular space ; inferred from direct assay ; 5615 ; extracellular space ; inferred from sequence or structural similarity ; 5576 ; extracellular region ; inferred from expression pattern ; 5576 ; extracellular region ; inferred from sequence or structural similarity	4857 ; enzyme inhibitor activity ; inferred from direct assay ; 4857 ; enzyme inhibitor activity ; inferred from sequence or structural similarity
Ampd3	133.2	338.9	2.54429	D85596	7	AMP deaminase 3	9117 ; nucleotide metabolism ; inferred from electronic annotation ; 9168 ; purine ribonucleoside monophosphate biosynthesis ; inferred from electronic annotation		3876 ; AMP deaminase activity ; inferred from electronic annotation ; 16787 ; hydrolase activity ; inferred from electronic annotation ; 19239 ; deaminase activity ; inferred from electronic annotation
Amid	71.3	153.3	2.15007	AK017403	10	apoptosis-inducing factor (AIF)-like mitochondrion-associated inducer of death	6917 ; induction of apoptosis ; inferred from sequence or structural similarity ; 8637 ; apoptotic mitochondrial changes ; inferred from sequence or structural similarity ; 30261 ; chromosome condensation ; inferred from sequence or structural similarity ; 6118 ; electron transport ; inferred from electronic annotation ; 8152 ; metabolism ; inferred from electronic annotation	5737 ; cytoplasm ; inferred from sequence or structural similarity ; 5739 ; mitochondrion ; inferred from sequence or structural similarity ; 5741 ; mitochondrial outer membrane ; inferred from sequence or structural similarity ; 5829 ; cytosol ; inferred from sequence or structural similarity	15036 ; disulfide oxidoreductase activity ; inferred from electronic annotation ; 16491 ; oxidoreductase activity ; inferred from electronic annotation
Ambp	2403.1	6522.7	2.71429	NM_007443	4	alpha 1 microglobulin/bikunin	6810 ; transport ; inferred from electronic annotation ; 18298 ; protein-chromophore linkage ; inferred from electronic annotation ; 7155 ; cell adhesion ; inferred from sequence or structural similarity ; 7565 ; pregnancy ; inferred from sequence or structural similarity ; 30236 ; anti-inflammatory response ; inferred from sequence or structural similarity ; 42167 ; heme catabolism ; inferred fr…	5615 ; extracellular space ; Unknown ; 5576 ; extracellular region ; inferred from sequence or structural similarity ; 5886 ; plasma membrane ; inferred from sequence or structural similarity ; 5615 ; extracellular space ; inferred from electronic annotation	4866 ; endopeptidase inhibitor activity ; inferred from electronic annotation ; 4867 ; serine-type endopeptidase inhibitor activity ; inferred from electronic annotation ; 5215 ; transporter activity ; inferred from electronic annotation ; 5488 ; binding ; inferred from electronic annotation ; 19855 ; calcium channel inhibitor activity ; inferred from sequence or structural similarity ; 19862 ; I…
Aldob	1499.2	4901.7	3.26954	BC024112	4	aldolase 2, B isoform	6096 ; glycolysis ; Unknown ; 6096 ; glycolysis ; inferred from electronic annotation		4332 ; fructose-bisphosphate aldolase activity ; Unknown ; 16829 ; lyase activity ; Unknown ; 4332 ; fructose-bisphosphate aldolase activity ; inferred from electronic annotation ; 16829 ; lyase activity ; inferred from electronic annotation
Aldh8a1	109	201.8	1.85138	BC013511	10	aldehyde dehydrogenase 8 family, member A1	42574 ; retinal metabolism ; inferred from direct assay ; 42573 ; retinoic acid metabolism ; inferred from sequence or structural similarity ; 42574 ; retinal metabolism ; inferred from sequence or structural similarity ; 8152 ; metabolism ; inferred from electronic annotation	5622 ; intracellular ; inferred from sequence or structural similarity	1758 ; retinal dehydrogenase activity ; inferred from direct assay ; 1758 ; retinal dehydrogenase activity ; inferred from sequence or structural similarity ; 16491 ; oxidoreductase activity ; inferred from electronic annotation
Aldh1l2	223.5	582.1	2.60447	BM231794	10	aldehyde dehydrogenase 1 family, member L2			16491 ; oxidoreductase activity ; inferred from electronic annotation
Aldh1l1	154.2	515.6	3.34371	AK007822	6	aldehyde dehydrogenase 1 family, member L1	6730 ; one-carbon compound metabolism ; inferred from electronic annotation ; 8152 ; metabolism ; inferred from electronic annotation ; 9058 ; biosynthesis ; inferred from electronic annotation ; 9258 ; 10-formyltetrahydrofolate catabolism ; inferred from electronic annotation	5737 ; cytoplasm ; inferred from electronic annotation	16155 ; formyltetrahydrofolate dehydrogenase activity ; inferred from electronic annotation ; 16491 ; oxidoreductase activity ; inferred from electronic annotation ; 16742 ; hydroxymethyl-, formyl- and related transferase activity ; inferred from electronic annotation ; 48037 ; cofactor binding ; inferred from electronic annotation
Aldh1a2	131.2	498.8	3.80183	NM_009022	9	aldehyde dehydrogenase family 1, subfamily A2	1747 ; eye development (sensu Mammalia) ; inferred from mutant phenotype ; 8152 ; metabolism ; inferred from electronic annotation ; 9855 ; determination of bilateral symmetry ; inferred from mutant phenotype ; 9952 ; anterior/posterior pattern formation ; inferred from mutant phenotype ; 9954 ; proximal/distal pattern formation ; inferred from mutant phenotype ; 16331 ; morphogenesis of embryoni…		1758 ; retinal dehydrogenase activity ; inferred from electronic annotation ; 4028 ; aldehyde dehydrogenase activity ; inferred from direct assay ; 16491 ; oxidoreductase activity ; inferred from electronic annotation
Akp2	66.8	135.6	2.02994	AW319615	4	alkaline phosphatase 2, liver	8152 ; metabolism ; inferred from electronic annotation	5615 ; extracellular space ; Unknown ; 16020 ; membrane ; inferred from electronic annotation	287 ; magnesium ion binding ; inferred from electronic annotation ; 4035 ; alkaline phosphatase activity ; inferred from electronic annotation ; 16787 ; hydrolase activity ; inferred from electronic annotation ; 8270 ; zinc ion binding ; inferred from electronic annotation
Akap12	146.7	216.3	1.47444	NM_031185	10	A kinase (PRKA) anchor protein (gravin) 12	6605 ; protein targeting ; Unknown ; 7165 ; signal transduction ; traceable author statement ; 6605 ; protein targeting ; inferred from electronic annotation ; 7165 ; signal transduction ; inferred from electronic annotation		8565 ; protein transporter activity ; Unknown ; 16301 ; kinase activity ; inferred from electronic annotation ; 30159 ; receptor signaling complex scaffold activity ; traceable author statement ; 5515 ; protein binding ; inferred from electronic annotation
Ak1	142.1	288.4	2.02956	NM_021515	2	adenylate kinase 1	6139 ; nucleobase, nucleoside, nucleotide and nucleic acid metabolism ; inferred from electronic annotation ; 7050 ; cell cycle arrest ; inferred from direct assay ; 46034 ; ATP metabolism ; inferred from electronic annotation	5737 ; cytoplasm ; inferred from direct assay ; 5739 ; mitochondrion ; inferred from direct assay ; 5886 ; plasma membrane ; inferred from direct assay ; 5737 ; cytoplasm ; inferred from electronic annotation	166 ; nucleotide binding ; inferred from electronic annotation ; 4017 ; adenylate kinase activity ; inferred from electronic annotation ; 5524 ; ATP binding ; inferred from electronic annotation ; 16301 ; kinase activity ; inferred from electronic annotation ; 16740 ; transferase activity ; inferred from electronic annotation ; 19201 ; nucleotide kinase activity ; inferred from electronic annotat…
AI851523	91.6	284.5	3.1059	BE989939	0	expressed sequence AI851523
AI845619	43.2	150	3.47222	AW457339	0	expressed sequence AI845619
AI429214	18.7	87	4.65241	BB667176	0	expressed sequence AI429214
AI324046	79.7	1032.1	12.9498	BE687919	12	expressed sequence AI324046
AI158848	244.4	554.4	2.26841	AV244175	0	expressed sequence AI158848
AI132487	882.5	2127.6	2.41088	BF531708	12	expressed sequence AI132487	6810 ; transport ; inferred from electronic annotation	16021 ; integral to membrane ; inferred from electronic annotation ; 5743 ; mitochondrial inner membrane ; inferred from electronic annotation ; 16020 ; membrane ; inferred from electronic annotation	5215 ; transporter activity ; inferred from electronic annotation ; 5488 ; binding ; inferred from electronic annotation
Ahsg	2141.6	5279.5	2.46521	AI256465	16	alpha-2-HS-glycoprotein	1503 ; ossification ; inferred from direct assay ; 1501 ; skeletal development ; inferred from sequence or structural similarity ; 6907 ; pinocytosis ; inferred from sequence or structural similarity ; 6953 ; acute-phase response ; inferred from sequence or structural similarity ; 30500 ; regulation of bone mineralization ; inferred from sequence or structural similarity ; 46627 ; negative regula…	5615 ; extracellular space ; Unknown ; 5615 ; extracellular space ; inferred from sequence or structural similarity	4869 ; cysteine protease inhibitor activity ; inferred from electronic annotation ; 19210 ; kinase inhibitor activity ; inferred from sequence or structural similarity
Ahr	45.3	134.8	2.97572	BE989096	12	aryl-hydrocarbon receptor	160 ; two-component signal transduction system (phosphorelay) ; inferred from electronic annotation ; 6350 ; transcription ; inferred from electronic annotation ; 6355 ; regulation of transcription, DNA-dependent ; inferred from direct assay ; 6355 ; regulation of transcription, DNA-dependent ; inferred from sequence or structural similarity ; 6805 ; xenobiotic metabolism ; traceable author state…	5634 ; nucleus ; inferred from direct assay ; 5667 ; transcription factor complex ; traceable author statement ; 5737 ; cytoplasm ; inferred from direct assay ; 5634 ; nucleus ; inferred from sequence or structural similarity ; 5634 ; nucleus ; inferred from electronic annotation	155 ; two-component sensor molecule activity ; inferred from electronic annotation ; 3677 ; DNA binding ; inferred from electronic annotation ; 3700 ; transcription factor activity ; inferred from sequence or structural similarity ; 3700 ; transcription factor activity ; traceable author statement ; 4871 ; signal transducer activity ; inferred from electronic annotation ; 4872 ; receptor activity…
Agtr1	156.4	291.3	1.86253	AI551199	13	angiotensin receptor 1	1658 ; ureteric bud branching ; inferred from direct assay ; 7165 ; signal transduction ; inferred from electronic annotation ; 7186 ; G-protein coupled receptor protein signaling pathway ; Unknown ; 7588 ; excretion ; inferred from mutant phenotype ; 8217 ; regulation of blood pressure ; inferred from mutant phenotype ; 7186 ; G-protein coupled receptor protein signaling pathway ; inferred from …	5768 ; endosome ; inferred from direct assay ; 5886 ; plasma membrane ; inferred from direct assay ; 16021 ; integral to membrane ; inferred from electronic annotation	1584 ; rhodopsin-like receptor activity ; inferred from electronic annotation ; 4871 ; signal transducer activity ; inferred from electronic annotation ; 4872 ; receptor activity ; inferred from electronic annotation ; 4930 ; G-protein coupled receptor activity ; inferred from electronic annotation ; 4945 ; angiotensin type II receptor activity ; inferred from direct assay ; 4947 ; bradykinin rec…
Agt	188.3	499.3	2.65162	AK018763	8	angiotensinogen (serpin peptidase inhibitor, clade A, member 8)	8217 ; regulation of blood pressure ; Unknown ; 42310 ; vasoconstriction ; inferred from electronic annotation ; 50880 ; regulation of blood vessel size ; inferred from electronic annotation	5615 ; extracellular space ; inferred from electronic annotation	4867 ; serine-type endopeptidase inhibitor activity ; inferred from electronic annotation
Afp	98.4	390.7	3.97053	NM_007423	5	alpha fetoprotein	1542 ; ovulation (sensu Mammalia) ; inferred from mutant phenotype ; 6810 ; transport ; inferred from electronic annotation ; 19953 ; sexual reproduction ; inferred from mutant phenotype ; 42448 ; progesterone metabolism ; inferred from mutant phenotype	5615 ; extracellular space ; inferred from direct assay ; 5615 ; extracellular space ; Unknown ; 5615 ; extracellular space ; inferred from electronic annotation	4566 ; beta-glucuronidase activity ; inferred from electronic annotation ; 5386 ; carrier activity ; inferred from electronic annotation ; 5507 ; copper ion binding ; inferred from electronic annotation ; 16151 ; nickel ion binding ; inferred from electronic annotation ; 46872 ; metal ion binding ; inferred from electronic annotation
Adn	58.7	159.6	2.71891	NM_013459	10	adipsin	6508 ; proteolysis ; inferred from electronic annotation ; 6955 ; immune response ; inferred from electronic annotation ; 6957 ; complement activation, alternative pathway ; inferred from electronic annotation ; 45087 ; innate immune response ; inferred from electronic annotation	5615 ; extracellular space ; inferred from direct assay ; 5615 ; extracellular space ; Unknown ; 5615 ; extracellular space ; inferred from electronic annotation	3817 ; complement factor D activity ; inferred from electronic annotation ; 4252 ; serine-type endopeptidase activity ; inferred from electronic annotation ; 4263 ; chymotrypsin activity ; inferred from electronic annotation ; 4295 ; trypsin activity ; inferred from electronic annotation ; 8233 ; peptidase activity ; inferred from electronic annotation ; 16787 ; hydrolase activity ; inferred from…
Adm	21.5	145.7	6.77674	NM_009627	7	adrenomedullin		5576 ; extracellular region ; inferred from electronic annotation ; 5615 ; extracellular space ; Unknown	5179 ; hormone activity ; inferred from electronic annotation
Adk	79.8	118.7	1.48747	AI508733	14	adenosine kinase	6166 ; purine ribonucleoside salvage ; inferred from direct assay ; 6166 ; purine ribonucleoside salvage ; inferred from electronic annotation	5634 ; nucleus ; inferred from direct assay	287 ; magnesium ion binding ; inferred from electronic annotation ; 4001 ; adenosine kinase activity ; inferred from direct assay ; 16301 ; kinase activity ; inferred from electronic annotation ; 16740 ; transferase activity ; inferred from electronic annotation ; 46872 ; metal ion binding ; inferred from electronic annotation ; 4001 ; adenosine kinase activity ; inferred from electronic annotati…
Adfp	5165.9	13242.6	2.56346	NM_007408	4	adipose differentiation related protein	15909 ; long-chain fatty acid transport ; inferred from direct assay ; 19915 ; sequestering of lipid ; inferred from direct assay	5634 ; nucleus ; inferred from direct assay ; 5811 ; lipid particle ; inferred from direct assay ; 5886 ; plasma membrane ; inferred from direct assay ; 16020 ; membrane ; traceable author statement ; 16020 ; membrane ; inferred from electronic annotation	5515 ; protein binding ; inferred from sequence or structural similarity
Adamts9	105.1	246.7	2.34729	AV364944	6	a disintegrin-like and metallopeptidase (reprolysin type) with thrombospondin type 1 motif, 9	6508 ; proteolysis ; inferred from sequence or structural similarity	5578 ; extracellular matrix (sensu Metazoa) ; inferred from sequence or structural similarity ; 5578 ; extracellular matrix (sensu Metazoa) ; inferred from electronic annotation	8237 ; metallopeptidase activity ; inferred from sequence or structural similarity ; 4222 ; metalloendopeptidase activity ; inferred from electronic annotation ; 8270 ; zinc ion binding ; inferred from electronic annotation
Adamts2	274	544.8	1.98832	BM125019	11	a disintegrin-like and metallopeptidase (reprolysin type) with thrombospondin type 1 motif, 2	6508 ; proteolysis ; inferred from electronic annotation ; 30574 ; collagen catabolism ; inferred from electronic annotation	5578 ; extracellular matrix (sensu Metazoa) ; inferred from electronic annotation ; 31012 ; extracellular matrix ; inferred from electronic annotation	4222 ; metalloendopeptidase activity ; inferred from electronic annotation ; 8233 ; peptidase activity ; inferred from electronic annotation ; 8237 ; metallopeptidase activity ; inferred from electronic annotation ; 8270 ; zinc ion binding ; inferred from electronic annotation ; 16787 ; hydrolase activity ; inferred from electronic annotation ; 17074 ; procollagen N-endopeptidase activity ; infer…
Adam8	618	2518.4	4.07508	NM_007403	7	a disintegrin and metallopeptidase domain 8	6508 ; proteolysis ; inferred from electronic annotation ; 7229 ; integrin-mediated signaling pathway ; inferred from electronic annotation ; 16337 ; cell-cell adhesion ; inferred from direct assay	5886 ; plasma membrane ; inferred from direct assay ; 16021 ; integral to membrane ; inferred from electronic annotation	4222 ; metalloendopeptidase activity ; inferred from electronic annotation ; 8233 ; peptidase activity ; inferred from electronic annotation ; 8237 ; metallopeptidase activity ; inferred from direct assay ; 8270 ; zinc ion binding ; inferred from electronic annotation ; 16787 ; hydrolase activity ; inferred from electronic annotation ; 46872 ; metal ion binding ; inferred from electronic annotati…
Acsl4	180.6	477.9	2.64618	AB033886	20	acyl-CoA synthetase long-chain family member 4	6629 ; lipid metabolism ; inferred from electronic annotation ; 6631 ; fatty acid metabolism ; inferred from electronic annotation ; 8152 ; metabolism ; inferred from electronic annotation ; 19217 ; regulation of fatty acid metabolism ; traceable author statement	16021 ; integral to membrane ; Unknown ; 16021 ; integral to membrane ; inferred from electronic annotation	287 ; magnesium ion binding ; inferred from electronic annotation ; 3824 ; catalytic activity ; inferred from electronic annotation ; 4467 ; long-chain-fatty-acid-CoA ligase activity ; inferred from sequence or structural similarity ; 16874 ; ligase activity ; inferred from electronic annotation ; 4467 ; long-chain-fatty-acid-CoA ligase activity ; inferred from electronic annotation
Acsbg1	113.9	421.5	3.70061	NM_053178	9	acyl-CoA synthetase bubblegum family member 1	1676 ; long-chain fatty acid metabolism ; inferred from mutant phenotype ; 8152 ; metabolism ; inferred from electronic annotation		4467 ; long-chain-fatty-acid-CoA ligase activity ; inferred from mutant phenotype ; 3824 ; catalytic activity ; inferred from electronic annotation
Acpp	511.7	1447.7	2.8292	AI324033	9	acid phosphatase, prostate		5615 ; extracellular space ; Unknown	3993 ; acid phosphatase activity ; inferred from sequence or structural similarity ; 16787 ; hydrolase activity ; Unknown ; 3993 ; acid phosphatase activity ; inferred from electronic annotation
Acp5	366	781.9	2.13634	AK008391	9	acid phosphatase 5, tartrate resistant		5615 ; extracellular space ; Unknown ; 5764 ; lysosome ; inferred from electronic annotation	3993 ; acid phosphatase activity ; inferred from electronic annotation ; 5506 ; iron ion binding ; inferred from electronic annotation ; 16787 ; hydrolase activity ; inferred from electronic annotation ; 46872 ; metal ion binding ; inferred from electronic annotation
Acox1	620.7	1154.5	1.86	AB034914	11	acyl-Coenzyme A oxidase 1, palmitoyl	6118 ; electron transport ; inferred from electronic annotation ; 6629 ; lipid metabolism ; inferred from electronic annotation ; 6631 ; fatty acid metabolism ; inferred from electronic annotation ; 6635 ; fatty acid beta-oxidation ; traceable author statement ; 7283 ; spermatogenesis ; inferred from mutant phenotype ; 6635 ; fatty acid beta-oxidation ; inferred from electronic annotation	5739 ; mitochondrion ; inferred from direct assay ; 5777 ; peroxisome ; traceable author statement ; 5778 ; peroxisomal membrane ; inferred from direct assay ; 5777 ; peroxisome ; inferred from electronic annotation	3995 ; acyl-CoA dehydrogenase activity ; inferred from electronic annotation ; 3997 ; acyl-CoA oxidase activity ; traceable author statement ; 16491 ; oxidoreductase activity ; inferred from electronic annotation ; 3997 ; acyl-CoA oxidase activity ; inferred from electronic annotation ; 50660 ; FAD binding ; inferred from electronic annotation
Abcc9	337.1	660.2	1.95847	BG791642	6	ATP-binding cassette, sub-family C (CFTR/MRP), member 9	6810 ; transport ; inferred from electronic annotation ; 6813 ; potassium ion transport ; inferred from electronic annotation	16020 ; membrane ; inferred from electronic annotation ; 16021 ; integral to membrane ; inferred from electronic annotation	166 ; nucleotide binding ; inferred from electronic annotation ; 4872 ; receptor activity ; inferred from electronic annotation ; 5524 ; ATP binding ; inferred from electronic annotation ; 8281 ; sulfonylurea receptor activity ; inferred from electronic annotation ; 16887 ; ATPase activity ; inferred from electronic annotation ; 42626 ; ATPase activity, coupled to transmembrane movement of substa…
Abcc5	43.5	71.3	1.63908	BB436535	16	ATP-binding cassette, sub-family C (CFTR/MRP), member 5	6810 ; transport ; inferred from electronic annotation	5624 ; membrane fraction ; inferred from sequence or structural similarity ; 16021 ; integral to membrane ; Unknown ; 16021 ; integral to membrane ; inferred from electronic annotation	166 ; nucleotide binding ; inferred from electronic annotation ; 5524 ; ATP binding ; inferred from electronic annotation ; 16887 ; ATPase activity ; inferred from electronic annotation ; 17111 ; nucleoside-triphosphatase activity ; inferred from electronic annotation ; 42626 ; ATPase activity, coupled to transmembrane movement of substances ; inferred from electronic annotation
Abcc2	36	170.9	4.74722	NM_013806	19	ATP-binding cassette, sub-family C (CFTR/MRP), member 2	6810 ; transport ; inferred from electronic annotation	5887 ; integral to plasma membrane ; inferred from direct assay ; 16020 ; membrane ; Unknown ; 16021 ; integral to membrane ; inferred from electronic annotation ; 16324 ; apical plasma membrane ; inferred from direct assay ; 46581 ; intercellular canaliculus ; inferred from direct assay	166 ; nucleotide binding ; Unknown ; 5215 ; transporter activity ; inferred from electronic annotation ; 5515 ; protein binding ; inferred from physical interaction ; 5524 ; ATP binding ; inferred from electronic annotation ; 16887 ; ATPase activity ; inferred from electronic annotation ; 17111 ; nucleoside-triphosphatase activity ; inferred from electronic annotation ; 42626 ; ATPase activity, c…
Abcc12	11.2	136.2	12.1607	BB013432	8	ATP-binding cassette, sub-family C (CFTR/MRP), member 12	6810 ; transport ; Unknown ; 6810 ; transport ; inferred from electronic annotation	16020 ; membrane ; Unknown ; 16021 ; integral to membrane ; inferred from electronic annotation	166 ; nucleotide binding ; Unknown ; 5524 ; ATP binding ; Unknown ; 166 ; nucleotide binding ; inferred from electronic annotation ; 5524 ; ATP binding ; inferred from electronic annotation ; 16887 ; ATPase activity ; inferred from electronic annotation ; 17111 ; nucleoside-triphosphatase activity ; inferred from electronic annotation ; 42626 ; ATPase activity, coupled to transmembrane movement o…
Abcb1b	456.4	772.9	1.69347	NM_011075	5	ATP-binding cassette, sub-family B (MDR/TAP), member 1B	6810 ; transport ; inferred from electronic annotation	16021 ; integral to membrane ; Unknown ; 46581 ; intercellular canaliculus ; inferred from direct assay ; 16021 ; integral to membrane ; inferred from electronic annotation	166 ; nucleotide binding ; inferred from electronic annotation ; 5524 ; ATP binding ; inferred from electronic annotation ; 16887 ; ATPase activity ; inferred from electronic annotation ; 17111 ; nucleoside-triphosphatase activity ; inferred from electronic annotation ; 42626 ; ATPase activity, coupled to transmembrane movement of substances ; inferred from electronic annotation
Aass	70.1	400.9	5.71897	BF687395	6	aminoadipate-semialdehyde synthase	6118 ; electron transport ; inferred from electronic annotation ; 6979 ; response to oxidative stress ; Unknown ; 6091 ; generation of precursor metabolites and energy ; traceable author statement	5739 ; mitochondrion ; inferred from direct assay ; 5739 ; mitochondrion ; inferred from electronic annotation ; 5739 ; mitochondrion ; traceable author statement	3824 ; catalytic activity ; inferred from electronic annotation ; 4601 ; peroxidase activity ; Unknown ; 16491 ; oxidoreductase activity ; inferred from electronic annotation ; 47130 ; saccharopine dehydrogenase (NADP+, L-lysine-forming) activity ; inferred from electronic annotation ; 47131 ; saccharopine dehydrogenase (NAD+, L-glutamate-forming) activity ; inferred from electronic annotation ; …
AA467197	1100.4	6421	5.83515	BG961961	2	expressed sequence AA467197		5634 ; nucleus ; inferred from sequence or structural similarity ; 5634 ; nucleus ; inferred from electronic annotation
A930011G24	24.3	57.9	2.38272	BB278528	3	hypothetical protein A930011G24
A530050D06Rik	7.3	128.9	17.6575	BI146987	12	RIKEN cDNA A530050D06 gene
A330048O09Rik	21.3	79	3.70892	BB206037	0	RIKEN cDNA A330048O09 gene
A330021E22Rik	827.3	1955.7	2.36396	AV277957	5	RIKEN cDNA A330021E22 gene
A130040M12Rik	882.3	2093.4	2.37266	BE634869	0	RIKEN cDNA A130040M12 gene
9530078B04Rik	32.1	120.6	3.75701	AK020650	0	RIKEN cDNA 9530078B04 gene
9530008L14Rik	60.3	177.1	2.93698	AI256077	13	RIKEN cDNA 9530008L14 gene		16021 ; integral to membrane ; Unknown ; 16021 ; integral to membrane ; inferred from electronic annotation
9230117N10Rik	568.5	1925.3	3.38663	NM_133775	19	RIKEN cDNA 9230117N10 gene		5634 ; nucleus ; inferred from sequence or structural similarity ; 5634 ; nucleus ; inferred from electronic annotation
9030611O19Rik	21.5	108.2	5.03256	NM_027828	12	RIKEN cDNA 9030611O19 gene
8430408G22Rik	267.6	637.9	2.38378	AV365503	6	RIKEN cDNA 8430408G22 gene
5430432N15Rik ; AW743872	26.2	132.2	5.0458	AK017382	7	RIKEN cDNA 5430432N15 gene ; expressed sequence AW743872			3677 ; DNA binding ; inferred from electronic annotation
4933425M03Rik	34.9	120.8	3.46132	AK016922	0	RIKEN cDNA 4933425M03 gene
4933424C13Rik	4.6	128.9	28.0217	AK016886	6	RIKEN cDNA 4933424C13 gene	7242 ; intracellular signaling cascade ; inferred from electronic annotation
4933417G07Rik	10.8	72	6.66667	AK016844	3	RIKEN cDNA 4933417G07 gene
4933409K07Rik ; LOC545604 ; LOC545605 ; LOC545610	55.4	181	3.26715	AV279792	4	RIKEN cDNA 4933409K07 gene ; similar to hypothetical protein 4931430D02 ; similar to 4933409K07Rik protein ; similar to RIKEN cDNA 4933409K07
4933408F15	179.3	401.3	2.23815	AV300264	5	hypothetical protein 4933408F15	8152 ; metabolism ; inferred from electronic annotation		8415 ; acyltransferase activity ; inferred from electronic annotation ; 16740 ; transferase activity ; inferred from electronic annotation
4933403M19Rik	40.3	149.7	3.71464	AW542096	0	RIKEN cDNA 4933403M19 gene
4931430N09Rik	1.9	42.1	22.1579	AK016492	0	RIKEN cDNA 4931430N09 gene
4930583H14Rik	96.2	313.1	3.25468	NM_026358	3	RIKEN cDNA 4930583H14 gene
4930577M16Rik	2.3	63.2	27.4783	BG069738	3	Transmembrane protein 56 (Tmem56), mRNA		16021 ; integral to membrane ; inferred from electronic annotation
4930535B03Rik	246.1	520.1	2.11337	BM206427	3	RIKEN cDNA 4930535B03 gene
4930504E06Rik	609.5	1129.6	1.85332	BM118729	3	RIKEN cDNA 4930504E06 gene
4930418G15Rik	3.6	25.2	7	BC022722	1	RIKEN cDNA 4930418G15 gene
4930404J24Rik	45.7	80.9	1.77024	AK015083	7	RIKEN cDNA 4930404J24 gene	6118 ; electron transport ; inferred from electronic annotation	5743 ; mitochondrial inner membrane ; inferred from electronic annotation	16651 ; oxidoreductase activity, acting on NADH or NADPH ; inferred from electronic annotation
4921528I07Rik	20	85.4	4.27	AK014978	9	RIKEN cDNA 4921528I07 gene
4921505C17Rik	124.8	230.2	1.84455	AI508470	15	RIKEN cDNA 4921505C17 gene			5488 ; binding ; inferred from electronic annotation
4833426I10Rik	54.3	263.7	4.85635	AK014772	0	RIKEN cDNA 4833426I10 gene
4732435N03Rik	623.5	1410.5	2.26223	AV371987	8	RIKEN cDNA 4732435N03 gene	7399 ; nervous system development ; inferred from sequence or structural similarity ; 8037 ; cell recognition ; inferred from sequence or structural similarity ; 8283 ; cell proliferation ; inferred from sequence or structural similarity ; 9653 ; morphogenesis ; inferred from sequence or structural similarity ; 15014 ; heparan sulfate proteoglycan biosynthesis, polysaccharide chain biosynthesis ;…	5795 ; Golgi stack ; inferred from electronic annotation ; 16021 ; integral to membrane ; inferred from electronic annotation ; 5622 ; intracellular ; inferred from sequence or structural similarity ; 5625 ; soluble fraction ; inferred from sequence or structural similarity ; 30173 ; integral to Golgi membrane ; inferred from sequence or structural similarity	16740 ; transferase activity ; inferred from electronic annotation ; 46872 ; metal ion binding ; inferred from electronic annotation ; 47237 ; glucuronylgalactosylproteoglycan 4-beta-N-acetylgalactosaminyltransferase activity ; inferred from electronic annotation ; 8376 ; acetylgalactosaminyltransferase activity ; inferred from sequence or structural similarity ; 8955 ; peptidoglycan glycosyltran…
4632413I24Rik	13	45.3	3.48462	AK014573	0	RIKEN cDNA 4632413I24 gene
3830408G10Rik	71.4	157.3	2.20308	AK014427	5	RIKEN cDNA 3830408G10 gene		16020 ; membrane ; Unknown ; 16021 ; integral to membrane ; Unknown
3222401M22Rik	117.5	277.4	2.36085	BE225664	1	RIKEN cDNA 3222401M22 gene
2900001G08Rik	28.1	287.5	10.2313	AW493291	0	RIKEN cDNA 2900001G08 gene
2810451A06Rik	360.5	826.9	2.29376	BB667713	15	RIKEN cDNA 2810451A06 gene	6457 ; protein folding ; inferred from electronic annotation	16021 ; integral to membrane ; Unknown	51082 ; unfolded protein binding ; inferred from electronic annotation ; 31072 ; heat shock protein binding ; inferred from electronic annotation
2610001E17Rik	169.2	443.5	2.62116	BG074158	16	RIKEN cDNA 2610001E17 gene
2410129E14Rik	85.9	217.8	2.53551	C79445	13	RIKEN cDNA 2410129E14 gene	7018 ; microtubule-based movement ; inferred from electronic annotation ; 51258 ; protein polymerization ; inferred from electronic annotation	5874 ; microtubule ; inferred from electronic annotation ; 5737 ; cytoplasm ; inferred from electronic annotation ; 43234 ; protein complex ; inferred from electronic annotation	166 ; nucleotide binding ; inferred from electronic annotation ; 5525 ; GTP binding ; inferred from electronic annotation ; 3924 ; GTPase activity ; inferred from electronic annotation ; 5198 ; structural molecule activity ; inferred from electronic annotation
2410076I21Rik	3	90.4	30.1333	AK010725	9	RIKEN cDNA 2410076I21 gene
2310076L09Rik	136.2	423.7	3.11087	BB717485	17	RIKEN cDNA 2310076L09 gene
2310030G06Rik	33.2	78.8	2.37349	NM_025865	9	RIKEN cDNA 2310030G06 gene
2310016C08Rik	376	1388.6	3.69309	NM_023516	6	RIKEN cDNA 2310016C08 gene		5923 ; tight junction ; Unknown ; 16021 ; integral to membrane ; inferred from electronic annotation	5198 ; structural molecule activity ; Unknown
2310016A09Rik	96.9	392.7	4.05263	BC024580	15	RIKEN cDNA 2310016A09 gene	19439 ; aromatic compound catabolism ; inferred from electronic annotation		3824 ; catalytic activity ; Unknown ; 4759 ; serine esterase activity ; inferred from electronic annotation ; 16787 ; hydrolase activity ; Unknown ; 16787 ; hydrolase activity ; inferred from electronic annotation ; 3824 ; catalytic activity ; inferred from electronic annotation
2310005E17Rik	19.7	52.3	2.65482	AK009168	13	RIKEN cDNA 2310005E17 gene
2310002L13Rik	65.2	193	2.96012	AK009098	18	RIKEN cDNA 2310002L13 gene
2210023G05Rik	93	181.4	1.95054	BC027185	8	RIKEN cDNA 2210023G05 gene		5783 ; endoplasmic reticulum ; inferred from electronic annotation	3824 ; catalytic activity ; Unknown ; 4759 ; serine esterase activity ; inferred from electronic annotation ; 16787 ; hydrolase activity ; inferred from electronic annotation ; 16789 ; carboxylic ester hydrolase activity ; Unknown ; 3824 ; catalytic activity ; inferred from electronic annotation
2200002J24Rik	47.7	135.1	2.83229	AK008620	7	RIKEN cDNA 2200002J24 gene
2010309G21Rik ; LOC207685 ; LOC547243	67	188.6	2.81493	AK008551	16	RIKEN cDNA 2010309G21 gene ; hypothetical protein LOC207685 ; similar to Ig lambda-2 chain			3823 ; antigen binding ; Unknown
2010109A12Rik	6.7	46.5	6.9403	BF018972	5	RIKEN cDNA 2010109A12 gene	6605 ; protein targeting ; Unknown
2010001M09Rik	65.6	98	1.4939	AK008016	18	RIKEN cDNA 2010001M09 gene		5615 ; extracellular space ; Unknown
1810049K24Rik	137.3	349	2.54188	BB745401	8	Cysteine-rich secretory protein LCCL domain containing 2, mRNA (cDNA clone MGC:116029 IMAGE:30653388)		5576 ; extracellular region ; Unknown ; 5576 ; extracellular region ; inferred from electronic annotation
1810011O10Rik	719	1430.4	1.98943	AV016374	8	RIKEN cDNA 1810011O10 gene
1810008K03Rik	303	768.4	2.53597	BC025169	2	RIKEN cDNA 1810008K03 gene
1700126A01Rik	8.3	46.3	5.57831	AK007287	0	RIKEN cDNA 1700126A01 gene
1700110N18Rik	53.3	155.7	2.9212	BG066866	16	RIKEN cDNA 1700110N18 gene
1700065I17Rik	6.1	75.4	12.3607	NM_026099	18	RIKEN cDNA 1700065I17 gene
1300019J08Rik	39.2	114	2.90816	AK005066	10	RIKEN cDNA 1300019J08 gene	19556 ; histidine catabolism to glutamate and formamide ; inferred from electronic annotation	5737 ; cytoplasm ; inferred from electronic annotation	50480 ; imidazolonepropionase activity ; inferred from electronic annotation ; 16787 ; hydrolase activity ; inferred from electronic annotation ; 16812 ; hydrolase activity, acting on carbon-nitrogen (but not peptide) bonds, in cyclic amides ; inferred from electronic annotation
1300002K09Rik	122.3	218.2	1.78414	AV222559	4	RIKEN cDNA 1300002K09 gene
1200016E24Rik ; A130040M12Rik ; E430024C06Rik ; LOC433071	8987.4	22772.7	2.53385	BB119177	17	RIKEN cDNA 1200016E24 gene ; RIKEN cDNA A130040M12 gene ; RIKEN cDNA E430024C06 gene ; hypothetical gene supported by AK004796; BC040222
1200016E24Rik	2059.2	10775.5	5.23286	BF719154	0	RIKEN cDNA 1200016E24 gene
1200003I10Rik ; 1200016E24Rik ; A130040M12Rik ; E430024C06Rik ; LOC433071 ; LOC546178 ; LOC547372	7963.5	23999.3	3.01366	BI076834	17	RIKEN cDNA 1200003I10 gene ; RIKEN cDNA 1200016E24 gene ; RIKEN cDNA A130040M12 gene ; RIKEN cDNA E430024C06 gene ; hypothetical gene supported by AK004796; BC040222 ; similar to LRRGT00049 ; similar to LRRGT00049
1190003J15Rik	153.7	484.2	3.15029	AK013117	7	RIKEN cDNA 1190003J15 gene	6810 ; transport ; inferred from electronic annotation	5739 ; mitochondrion ; inferred from direct assay	5386 ; carrier activity ; inferred from electronic annotation ; 5496 ; steroid binding ; inferred from electronic annotation
1190002H23Rik	520.4	2815.1	5.40949	BB408123	14	RIKEN cDNA 1190002H23 gene	7049 ; cell cycle ; inferred from sequence or structural similarity	5634 ; nucleus ; inferred from sequence or structural similarity ; 5737 ; cytoplasm ; inferred from sequence or structural similarity	5515 ; protein binding ; inferred from physical interaction ; 30295 ; protein kinase activator activity ; inferred from sequence or structural similarity
1190002C06Rik	595.9	1107.2	1.85803	BI155792	18	RIKEN cDNA 1190002C06 gene
1100001G20Rik	757.4	1700.5	2.24518	AV006463	11	RIKEN cDNA 1100001G20 gene
0610009A07Rik	10.4	97.4	9.36538	BC023358	10	RIKEN cDNA 0610009A07 gene	6118 ; electron transport ; inferred from electronic annotation		16491 ; oxidoreductase activity ; inferred from electronic annotation
0610006F02Rik	225.5	784.5	3.47894	NM_027853	10	RIKEN cDNA 0610006F02 gene		5634 ; nucleus ; inferred from electronic annotation	8168 ; methyltransferase activity ; Unknown ; 8757 ; S-adenosylmethionine-dependent methyltransferase activity ; Unknown ; 16740 ; transferase activity ; inferred from electronic annotation ; 8168 ; methyltransferase activity ; inferred from electronic annotation ; 8757 ; S-adenosylmethionine-dependent methyltransferase activity ; inferred from electronic annotation

## Sheet: Genes Decrease in Liver Mets
Gene Symbol	MC38	MC38-LM10	Fold Change	Genbank	Map	Chromosome	Description	GO Biological Process	GO Cellular Component	GO Molecular Function
Zgpat	452	269.2	1.67905	BC021513	2 H4	2	zinc finger, CCCH-type with G patch domain		5622 ; intracellular ; inferred from electronic annotation	3676 ; nucleic acid binding ; inferred from electronic annotation ; 46872 ; metal ion binding ; inferred from electronic annotation ; 8270 ; zinc ion binding ; inferred from electronic annotation
Zfp513	406.2	173.3	2.34391	AW990386	5 B1	5	zinc finger protein 513		5634 ; nucleus ; inferred from electronic annotation	46872 ; metal ion binding ; inferred from electronic annotation ; 3676 ; nucleic acid binding ; inferred from electronic annotation ; 8270 ; zinc ion binding ; inferred from electronic annotation
Zfp512	930.9	392.6	2.37112	AK010855	5 B1	5	zinc finger protein 512		5634 ; nucleus ; inferred from electronic annotation	46872 ; metal ion binding ; inferred from electronic annotation ; 3676 ; nucleic acid binding ; inferred from electronic annotation ; 8270 ; zinc ion binding ; inferred from electronic annotation
Zfp467	230.9	54.9	4.20583	NM_020589	6 B2.3	6	zinc finger protein 467	45449 ; regulation of transcription ; inferred from direct assay	5634 ; nucleus ; inferred from direct assay ; 5634 ; nucleus ; inferred from electronic annotation	3677 ; DNA binding ; inferred from direct assay ; 5515 ; protein binding ; inferred from physical interaction ; 46872 ; metal ion binding ; inferred from electronic annotation ; 3676 ; nucleic acid binding ; inferred from electronic annotation ; 8270 ; zinc ion binding ; inferred from electronic annotation
Zfp161	85.2	23.1	3.68831	NM_009547	17 E1.2	17	zinc finger protein 161	6350 ; transcription ; inferred from electronic annotation ; 6355 ; regulation of transcription, DNA-dependent ; Unknown ; 6355 ; regulation of transcription, DNA-dependent ; inferred from electronic annotation	5634 ; nucleus ; Unknown ; 5634 ; nucleus ; inferred from electronic annotation	3676 ; nucleic acid binding ; inferred from electronic annotation ; 3677 ; DNA binding ; Unknown ; 5515 ; protein binding ; Unknown ; 8270 ; zinc ion binding ; inferred from electronic annotation ; 46872 ; metal ion binding ; inferred from electronic annotation ; 3677 ; DNA binding ; inferred from electronic annotation ; 5515 ; protein binding ; inferred from electronic annotation
Zcchc11	608.6	315.6	1.92839	BG060248	4 C7	4	zinc finger, CCHC domain containing 11		5634 ; nucleus ; Unknown	3676 ; nucleic acid binding ; Unknown ; 8270 ; zinc ion binding ; Unknown ; 16779 ; nucleotidyltransferase activity ; Unknown ; 3676 ; nucleic acid binding ; inferred from electronic annotation ; 16779 ; nucleotidyltransferase activity ; inferred from electronic annotation
Yes	290.3	151.7	1.91365	BB386853		0	Yamaguchi sarcoma viral (v-yes) oncogene homolog 1, mRNA (cDNA clone MGC:18632 IMAGE:3989783)	74 ; regulation of progression through cell cycle ; inferred from electronic annotation ; 6468 ; protein amino acid phosphorylation ; inferred from electronic annotation ; 7242 ; intracellular signaling cascade ; inferred from electronic annotation ; 15758 ; glucose transport ; inferred from direct assay ; 50875 ; cellular physiological process ; inferred from electronic annotation	5622 ; intracellular ; inferred from electronic annotation	166 ; nucleotide binding ; inferred from electronic annotation ; 4672 ; protein kinase activity ; inferred from electronic annotation ; 4674 ; protein serine/threonine kinase activity ; Unknown ; 4713 ; protein-tyrosine kinase activity ; inferred from electronic annotation ; 5515 ; protein binding ; inferred from physical interaction ; 5524 ; ATP binding ; inferred from electronic annotation ; 16…
Wiz	2499.1	772.5	3.23508	BG976607	17 B2	17	Widely-interspaced zinc finger motifs (Wiz), transcript variant 2, mRNA		5634 ; nucleus ; inferred from electronic annotation	3676 ; nucleic acid binding ; inferred from electronic annotation ; 46872 ; metal ion binding ; inferred from electronic annotation ; 8270 ; zinc ion binding ; inferred from electronic annotation
Whsc1	633.7	305.9	2.07159	BQ177743	5 B1	5	Wolf-Hirschhorn syndrome candidate 1 (human)	6355 ; regulation of transcription, DNA-dependent ; inferred from electronic annotation ; 16567 ; protein ubiquitination ; inferred from electronic annotation	151 ; ubiquitin ligase complex ; inferred from electronic annotation	4842 ; ubiquitin-protein ligase activity ; inferred from electronic annotation ; 5515 ; protein binding ; inferred from electronic annotation ; 8270 ; zinc ion binding ; inferred from electronic annotation
Ube1l	548.8	259.7	2.11321	AK004894	9 F2	9	ubiquitin-activating enzyme E1-like	6512 ; ubiquitin cycle ; inferred from electronic annotation ; 19941 ; modification-dependent protein catabolism ; inferred from direct assay ; 6464 ; protein modification ; inferred from electronic annotation		16874 ; ligase activity ; inferred from electronic annotation ; 19782 ; ISG15 activating enzyme activity ; inferred from direct assay ; 3824 ; catalytic activity ; inferred from electronic annotation ; 4839 ; ubiquitin activating enzyme activity ; inferred from electronic annotation ; 8642 ; ubiquitin-like activating enzyme activity ; inferred from electronic annotation
Tusc1	507.7	151.9	3.34233	AK008612	4 C5	4	tumor suppressor candidate 1
Tubgcp6	196.8	85.8	2.29371	BB477000	15 E3	15	tubulin, gamma complex associated protein 6	226 ; microtubule cytoskeleton organization and biogenesis ; inferred from electronic annotation	922 ; spindle pole ; inferred from electronic annotation ; 5815 ; microtubule organizing center ; inferred from electronic annotation	8430 ; selenium binding ; inferred from electronic annotation
Tspyl4	133.3	5	26.66	BC017540	10 B1	10	TSPY-like 4	6334 ; nucleosome assembly ; Unknown ; 6334 ; nucleosome assembly ; inferred from electronic annotation	5634 ; nucleus ; Unknown ; 5634 ; nucleus ; inferred from electronic annotation	3677 ; DNA binding ; Unknown
Tspan11	124.6	40.8	3.05392	BB732603	6 F3	6	tetraspanin 11		16021 ; integral to membrane ; Unknown ; 16021 ; integral to membrane ; inferred from electronic annotation
Trps1	834.8	422.4	1.97633	BB485544		0	Trichorhinophalangeal syndrome I (human), mRNA (cDNA clone MGC:46754 IMAGE:4951294)	6350 ; transcription ; inferred from electronic annotation ; 6355 ; regulation of transcription, DNA-dependent ; inferred from electronic annotation	5634 ; nucleus ; inferred from electronic annotation	3676 ; nucleic acid binding ; inferred from electronic annotation ; 3677 ; DNA binding ; inferred from electronic annotation ; 3700 ; transcription factor activity ; inferred from electronic annotation ; 8270 ; zinc ion binding ; inferred from electronic annotation ; 46872 ; metal ion binding ; inferred from electronic annotation
Trps1	2792	1507.9	1.85158	BM240648		0	Trichorhinophalangeal syndrome I (human), mRNA (cDNA clone MGC:46754 IMAGE:4951294)	6350 ; transcription ; inferred from electronic annotation ; 6355 ; regulation of transcription, DNA-dependent ; inferred from electronic annotation	5634 ; nucleus ; inferred from electronic annotation	3676 ; nucleic acid binding ; inferred from electronic annotation ; 3677 ; DNA binding ; inferred from electronic annotation ; 3700 ; transcription factor activity ; inferred from electronic annotation ; 8270 ; zinc ion binding ; inferred from electronic annotation ; 46872 ; metal ion binding ; inferred from electronic annotation
Trpc1	107.7	51.7	2.08317	BB817939	9 E4	9	transient receptor potential cation channel, subfamily C, member 1	6810 ; transport ; inferred from electronic annotation ; 6811 ; ion transport ; inferred from electronic annotation ; 6812 ; cation transport ; inferred from electronic annotation ; 6816 ; calcium ion transport ; inferred from electronic annotation	16020 ; membrane ; inferred from electronic annotation ; 16021 ; integral to membrane ; Unknown ; 16021 ; integral to membrane ; inferred from electronic annotation	5216 ; ion channel activity ; inferred from electronic annotation ; 5261 ; cation channel activity ; inferred from electronic annotation ; 5262 ; calcium channel activity ; inferred from electronic annotation ; 5509 ; calcium ion binding ; inferred from electronic annotation
Trim62	133.7	61.8	2.16343	AK018173	4 D2.2	4	tripartite motif-containing 62	16567 ; protein ubiquitination ; inferred from electronic annotation	151 ; ubiquitin ligase complex ; inferred from electronic annotation ; 5622 ; intracellular ; inferred from electronic annotation	4842 ; ubiquitin-protein ligase activity ; inferred from electronic annotation ; 8270 ; zinc ion binding ; inferred from electronic annotation ; 46872 ; metal ion binding ; inferred from electronic annotation
Trim44	96.2	31.8	3.02516	NM_020267	2 E2	2	tripartite motif-containing 44		5622 ; intracellular ; Unknown ; 5622 ; intracellular ; inferred from electronic annotation	8270 ; zinc ion binding ; Unknown ; 46872 ; metal ion binding ; inferred from electronic annotation ; 8270 ; zinc ion binding ; inferred from electronic annotation
Trim2	787.1	361.7	2.17611	BB283676	3 F1	3	tripartite motif protein 2	16567 ; protein ubiquitination ; inferred from electronic annotation	151 ; ubiquitin ligase complex ; inferred from electronic annotation ; 5622 ; intracellular ; inferred from electronic annotation ; 5737 ; cytoplasm ; inferred from direct assay ; 5737 ; cytoplasm ; non-traceable author statement	4842 ; ubiquitin-protein ligase activity ; inferred from electronic annotation ; 5515 ; protein binding ; inferred from physical interaction ; 8270 ; zinc ion binding ; inferred from electronic annotation ; 46872 ; metal ion binding ; inferred from electronic annotation ; 8270 ; zinc ion binding ; non-traceable author statement ; 17022 ; myosin binding ; non-traceable author statement
Trib2	1947.2	992.6	1.96172	BB354684	12 A1.1	12	tribbles homolog 2 (Drosophila)	6468 ; protein amino acid phosphorylation ; inferred from sequence or structural similarity ; 43405 ; regulation of MAPK activity ; inferred from sequence or structural similarity ; 6468 ; protein amino acid phosphorylation ; inferred from electronic annotation	5737 ; cytoplasm ; inferred from sequence or structural similarity	166 ; nucleotide binding ; inferred from electronic annotation ; 5524 ; ATP binding ; inferred from electronic annotation ; 16301 ; kinase activity ; inferred from electronic annotation ; 16740 ; transferase activity ; inferred from electronic annotation ; 166 ; nucleotide binding ; inferred from sequence or structural similarity ; 4672 ; protein kinase activity ; inferred from sequence or struct…
Top1	421.1	217.5	1.93609	BB127876	2 H2-3	0	topoisomerase (DNA) I	6260 ; DNA replication ; inferred from mutant phenotype ; 6265 ; DNA topological change ; inferred from electronic annotation ; 6268 ; DNA unwinding during replication ; inferred from electronic annotation		3677 ; DNA binding ; inferred from electronic annotation ; 3916 ; DNA topoisomerase activity ; inferred from electronic annotation ; 3917 ; DNA topoisomerase type I activity ; inferred from electronic annotation ; 16853 ; isomerase activity ; inferred from electronic annotation
Tmem2	202.2	110.2	1.83485	BB035414	19 B	19	Transmembrane protein 2 (Tmem2), transcript variant 1, mRNA		16021 ; integral to membrane ; inferred from electronic annotation	16491 ; oxidoreductase activity ; inferred from electronic annotation
Tiprl	1070.5	672.3	1.5923	AV049820	1 H2.2	1	TIP41, TOR signalling pathway regulator-like (S. cerevisiae)
Tgtp	4705.6	2053.8	2.29117	NM_011579	11 B1.2	11	T-cell specific GTPase	9615 ; response to virus ; inferred from direct assay ; 6955 ; immune response ; non-traceable author statement	5622 ; intracellular ; non-traceable author statement	5525 ; GTP binding ; inferred from sequence or structural similarity ; 3924 ; GTPase activity ; inferred from direct assay
Tgfbr3	406.4	152.3	2.66842	AV363424	5 E5	5	Transforming growth factor, beta receptor III, mRNA (cDNA clone MGC:95749 IMAGE:6410554)		5615 ; extracellular space ; Unknown ; 16021 ; integral to membrane ; Unknown ; 16021 ; integral to membrane ; inferred from electronic annotation	4872 ; receptor activity ; Unknown ; 4872 ; receptor activity ; inferred from electronic annotation
Tcrb-V13	293.6	123.5	2.37733	X67128	6 B1	6	T-cell receptor beta, variable 13	6968 ; cellular defense response ; inferred from electronic annotation	5887 ; integral to plasma membrane ; inferred from electronic annotation ; 16021 ; integral to membrane ; inferred from electronic annotation
Tcrb-V13	352.1	193.1	1.82341	M16120	6 B1	6	T-cell receptor beta, variable 13	6968 ; cellular defense response ; inferred from electronic annotation	5887 ; integral to plasma membrane ; inferred from electronic annotation ; 16021 ; integral to membrane ; inferred from electronic annotation
Tcfap2c	125	35.6	3.51124	BB550860	2 H3-H4	2	transcription factor AP-2, gamma	6350 ; transcription ; inferred from electronic annotation ; 6355 ; regulation of transcription, DNA-dependent ; inferred from mutant phenotype ; 6357 ; regulation of transcription from RNA polymerase II promoter ; inferred from direct assay ; 30154 ; cell differentiation ; inferred from mutant phenotype ; 6355 ; regulation of transcription, DNA-dependent ; inferred from electronic annotation	5634 ; nucleus ; inferred from direct assay ; 5667 ; transcription factor complex ; inferred from electronic annotation ; 5634 ; nucleus ; inferred from electronic annotation	3677 ; DNA binding ; inferred from direct assay ; 3700 ; transcription factor activity ; inferred from direct assay ; 3700 ; transcription factor activity ; inferred from mutant phenotype ; 5515 ; protein binding ; inferred from physical interaction ; 3677 ; DNA binding ; inferred from electronic annotation ; 3700 ; transcription factor activity ; inferred from electronic annotation
Tcf7l2	479.1	228.3	2.09855	BB175494	19 D2	19	transcription factor 7-like 2, T-cell specific, HMG-box	6350 ; transcription ; inferred from electronic annotation ; 6355 ; regulation of transcription, DNA-dependent ; inferred from direct assay ; 16055 ; Wnt receptor signaling pathway ; inferred from electronic annotation ; 45944 ; positive regulation of transcription from RNA polymerase II promoter ; inferred from genetic interaction ; 6355 ; regulation of transcription, DNA-dependent ; inferred fr…	5634 ; nucleus ; inferred from direct assay ; 5667 ; transcription factor complex ; inferred from direct assay ; 5634 ; nucleus ; inferred from electronic annotation	3677 ; DNA binding ; inferred from electronic annotation ; 3700 ; transcription factor activity ; inferred from electronic annotation ; 5515 ; protein binding ; inferred from physical interaction
Tcf3	1226.6	330.1	3.71584	BE994269		0	Transcription factor 3 (Tcf3), mRNA	6350 ; transcription ; inferred from electronic annotation ; 6355 ; regulation of transcription, DNA-dependent ; inferred from electronic annotation ; 8595 ; determination of anterior/posterior axis, embryo ; inferred from mutant phenotype ; 16055 ; Wnt receptor signaling pathway ; inferred from electronic annotation ; 46022 ; positive regulation of transcription from RNA polymerase II promoter, …	5634 ; nucleus ; inferred from electronic annotation ; 5667 ; transcription factor complex ; inferred from electronic annotation	3677 ; DNA binding ; Unknown ; 3700 ; transcription factor activity ; inferred from electronic annotation ; 3677 ; DNA binding ; inferred from electronic annotation
Tcf12	166.5	83.6	1.99163	AU042506		0	Transcription factor 12, mRNA (cDNA clone MGC:46891 IMAGE:5345693)	6350 ; transcription ; inferred from electronic annotation ; 6355 ; regulation of transcription, DNA-dependent ; inferred from electronic annotation ; 6357 ; regulation of transcription from RNA polymerase II promoter ; inferred from direct assay ; 7275 ; development ; inferred from electronic annotation ; 45449 ; regulation of transcription ; inferred from electronic annotation	5634 ; nucleus ; inferred from electronic annotation ; 5667 ; transcription factor complex ; inferred from direct assay	3677 ; DNA binding ; inferred from direct assay ; 5515 ; protein binding ; inferred from physical interaction ; 16563 ; transcriptional activator activity ; inferred from direct assay ; 30528 ; transcription regulator activity ; inferred from electronic annotation ; 3677 ; DNA binding ; inferred from electronic annotation
Tbx2	405.7	94	4.31596	NM_009324	11 C	11	T-box 2	122 ; negative regulation of transcription from RNA polymerase II promoter ; inferred from direct assay ; 6350 ; transcription ; inferred from electronic annotation ; 6355 ; regulation of transcription, DNA-dependent ; inferred from electronic annotation ; 7275 ; development ; inferred from electronic annotation ; 7569 ; cell aging ; inferred from direct assay ; 16481 ; negative regulation of tra…	5634 ; nucleus ; inferred from direct assay ; 5667 ; transcription factor complex ; inferred from direct assay ; 5634 ; nucleus ; inferred from electronic annotation	3677 ; DNA binding ; inferred from electronic annotation ; 3700 ; transcription factor activity ; inferred from electronic annotation ; 5515 ; protein binding ; inferred from physical interaction ; 16564 ; transcriptional repressor activity ; inferred from direct assay
Tbx18	1241.2	624.3	1.98815	AK012980	9 E3.2	9	T-box18	1756 ; somitogenesis ; inferred from mutant phenotype ; 6350 ; transcription ; inferred from electronic annotation ; 6355 ; regulation of transcription, DNA-dependent ; inferred from electronic annotation ; 9948 ; anterior/posterior axis specification ; inferred from mutant phenotype	5634 ; nucleus ; inferred from electronic annotation	3677 ; DNA binding ; inferred from electronic annotation ; 3700 ; transcription factor activity ; inferred from electronic annotation
Tbc1d5	328.5	176.4	1.86224	BM240056	17 C	17	TBC1 domain family, member 5, mRNA (cDNA clone MGC:106461 IMAGE:30357143)			5096 ; GTPase activator activity ; inferred from electronic annotation
Tbc1d16	510.9	249.5	2.0477	BI218684	11 E2	11	TBC1 domain family, member 16
Tatdn3	330.7	148.9	2.22095	AK005193	1 H6	1	TatD DNase domain containing 3			16787 ; hydrolase activity ; inferred from electronic annotation
Syngr2	137	11.3	12.1239	AK004030	11 E2	11	synaptogyrin 2	6605 ; protein targeting ; inferred from sequence or structural similarity ; 19441 ; tryptophan catabolism to kynurenine ; traceable author statement	8021 ; synaptic vesicle ; inferred from direct assay ; 16020 ; membrane ; inferred from electronic annotation ; 16021 ; integral to membrane ; inferred from electronic annotation ; 5737 ; cytoplasm ; inferred from direct assay ; 5829 ; cytosol ; inferred from direct assay	4061 ; arylformamidase activity ; inferred from direct assay ; 3824 ; catalytic activity ; inferred from electronic annotation ; 4061 ; arylformamidase activity ; traceable author statement ; 4061 ; arylformamidase activity ; inferred from electronic annotation ; 16787 ; hydrolase activity ; inferred from electronic annotation
Stxbp4	333	88.1	3.7798	BB771462	11 C	11	syntaxin binding protein 4	6605 ; protein targeting ; inferred from direct assay ; 7242 ; intracellular signaling cascade ; Unknown ; 8286 ; insulin receptor signaling pathway ; inferred from direct assay ; 15758 ; glucose transport ; inferred from direct assay		5515 ; protein binding ; inferred from physical interaction ; 5509 ; calcium ion binding ; inferred from electronic annotation ; 5515 ; protein binding ; inferred from electronic annotation
Stau2	171.1	60.1	2.84692	AI843206	1 A3	1	staufen (RNA binding protein) homolog 2 (Drosophila)	6810 ; transport ; inferred from electronic annotation	5622 ; intracellular ; Unknown ; 5634 ; nucleus ; inferred from electronic annotation ; 5783 ; endoplasmic reticulum ; inferred from electronic annotation ; 5874 ; microtubule ; inferred from electronic annotation ; 5622 ; intracellular ; inferred from electronic annotation	3723 ; RNA binding ; inferred from electronic annotation ; 3725 ; double-stranded RNA binding ; Unknown ; 3725 ; double-stranded RNA binding ; inferred from electronic annotation
Stau2	366.7	189.6	1.93407	AJ244015	1 A3	1	staufen (RNA binding protein) homolog 2 (Drosophila)	6810 ; transport ; inferred from electronic annotation	5622 ; intracellular ; Unknown ; 5634 ; nucleus ; inferred from electronic annotation ; 5783 ; endoplasmic reticulum ; inferred from electronic annotation ; 5874 ; microtubule ; inferred from electronic annotation ; 5622 ; intracellular ; inferred from electronic annotation	3723 ; RNA binding ; inferred from electronic annotation ; 3725 ; double-stranded RNA binding ; Unknown ; 3725 ; double-stranded RNA binding ; inferred from electronic annotation
Srpk2	505.9	216.5	2.33672	NM_009274	5 A3	5	serine/arginine-rich protein specific kinase 2	398 ; nuclear mRNA splicing, via spliceosome ; inferred from electronic annotation ; 6397 ; mRNA processing ; inferred from electronic annotation ; 6468 ; protein amino acid phosphorylation ; Unknown ; 30154 ; cell differentiation ; inferred from electronic annotation ; 245 ; spliceosome assembly ; inferred from direct assay ; 6468 ; protein amino acid phosphorylation ; inferred from direct assay…	5634 ; nucleus ; inferred from electronic annotation ; 5634 ; nucleus ; inferred from direct assay ; 5737 ; cytoplasm ; inferred from direct assay	166 ; nucleotide binding ; inferred from electronic annotation ; 4672 ; protein kinase activity ; Unknown ; 4674 ; protein serine/threonine kinase activity ; inferred from electronic annotation ; 4713 ; protein-tyrosine kinase activity ; Unknown ; 5524 ; ATP binding ; inferred from electronic annotation ; 16301 ; kinase activity ; inferred from electronic annotation ; 16740 ; transferase activity…
Spred1	320.7	95	3.37579	BB358998	2 E5	2	Spred-1	188 ; inactivation of MAPK activity ; inferred from mutant phenotype ; 7275 ; development ; inferred from electronic annotation ; 9966 ; regulation of signal transduction ; inferred from electronic annotation	16020 ; membrane ; inferred from electronic annotation	5173 ; stem cell factor receptor binding ; inferred from physical interaction ; 5515 ; protein binding ; inferred from physical interaction
Spo11	1835	759.1	2.41734	NM_012046	2 H4	2	sporulation protein, meiosis-specific, SPO11 homolog (S. cerevisiae)	1541 ; ovarian follicle development ; inferred from mutant phenotype ; 6259 ; DNA metabolism ; inferred from electronic annotation ; 6265 ; DNA topological change ; inferred from electronic annotation ; 7126 ; meiosis ; inferred from electronic annotation ; 7131 ; meiotic recombination ; inferred from electronic annotation	5634 ; nucleus ; inferred from electronic annotation	3677 ; DNA binding ; inferred from electronic annotation ; 3918 ; DNA topoisomerase (ATP-hydrolyzing) activity ; inferred from electronic annotation ; 5524 ; ATP binding ; inferred from electronic annotation ; 16787 ; hydrolase activity ; inferred from electronic annotation
Sostdc1	97.9	18.3	5.34973	BC021458	12 B2	12	sclerostin domain containing 1	16055 ; Wnt receptor signaling pathway ; inferred from electronic annotation ; 30514 ; negative regulation of BMP signaling pathway ; inferred from direct assay	5615 ; extracellular space ; inferred from direct assay ; 5615 ; extracellular space ; Unknown	5515 ; protein binding ; inferred from physical interaction
Smarcd3	439.5	219.6	2.00137	NM_025891	5 A3	5	SWI/SNF related, matrix associated, actin dependent regulator of chromatin, subfamily d, member 3	6350 ; transcription ; inferred from electronic annotation ; 6355 ; regulation of transcription, DNA-dependent ; inferred from electronic annotation ; 16568 ; chromatin modification ; inferred from electronic annotation ; 18342 ; protein prenylation ; Unknown	5634 ; nucleus ; inferred from electronic annotation	8318 ; protein prenyltransferase activity ; Unknown
Smarca2	571.5	320.9	1.78093	AK011935	19 C1	19	SWI/SNF related, matrix associated, actin dependent regulator of chromatin, subfamily a, member 2	6325 ; establishment and/or maintenance of chromatin architecture ; traceable author statement ; 6334 ; nucleosome assembly ; traceable author statement ; 8285 ; negative regulation of cell proliferation ; inferred from mutant phenotype	5634 ; nucleus ; inferred from direct assay ; 16514 ; SWI/SNF complex ; traceable author statement	3676 ; nucleic acid binding ; Unknown ; 3677 ; DNA binding ; Unknown ; 4386 ; helicase activity ; Unknown ; 5515 ; protein binding ; inferred from physical interaction ; 5524 ; ATP binding ; Unknown ; 3676 ; nucleic acid binding ; inferred from electronic annotation ; 3677 ; DNA binding ; inferred from electronic annotation ; 4386 ; helicase activity ; inferred from electronic annotation ; 5524 ;…
Slit2	427.5	188	2.27394	BB503709	5 B3	5	SLIT2 (Slit2)	1656 ; metanephros development ; inferred from mutant phenotype ; 6935 ; chemotaxis ; inferred from electronic annotation ; 7186 ; G-protein coupled receptor protein signaling pathway ; inferred from electronic annotation ; 7275 ; development ; inferred from electronic annotation ; 7399 ; nervous system development ; inferred from electronic annotation ; 7411 ; axon guidance ; inferred from direc…	5578 ; extracellular matrix (sensu Metazoa) ; inferred from electronic annotation ; 5615 ; extracellular space ; inferred from direct assay ; 16021 ; integral to membrane ; inferred from electronic annotation	4963 ; follicle stimulating hormone receptor activity ; inferred from electronic annotation ; 5102 ; receptor binding ; traceable author statement ; 5509 ; calcium ion binding ; inferred from electronic annotation
Slbp	5470.3	2822.5	1.9381	NM_009193	5 B1	5	stem-loop binding protein	6397 ; mRNA processing ; inferred from electronic annotation ; 6398 ; histone mRNA 3'-end processing ; inferred from direct assay	5634 ; nucleus ; inferred from direct assay ; 5737 ; cytoplasm ; inferred from direct assay ; 30529 ; ribonucleoprotein complex ; inferred from direct assay ; 5634 ; nucleus ; inferred from electronic annotation	3723 ; RNA binding ; inferred from electronic annotation ; 3729 ; mRNA binding ; inferred from direct assay
Slamf8	438.1	91.3	4.79847	BC024587	1 H2	1	SLAM family member 8		5615 ; extracellular space ; Unknown ; 16021 ; integral to membrane ; Unknown ; 16021 ; integral to membrane ; inferred from electronic annotation
Six4	420.3	225.1	1.86717	D50416	12 C3	12	sine oculis-related homeobox 4 homolog (Drosophila)	6355 ; regulation of transcription, DNA-dependent ; inferred from electronic annotation ; 7275 ; development ; inferred from electronic annotation ; 45449 ; regulation of transcription ; inferred from electronic annotation ; 45941 ; positive regulation of transcription ; inferred from direct assay	5634 ; nucleus ; Unknown ; 5634 ; nucleus ; inferred from electronic annotation	3677 ; DNA binding ; inferred from direct assay ; 3700 ; transcription factor activity ; inferred from direct assay ; 3677 ; DNA binding ; inferred from electronic annotation ; 3700 ; transcription factor activity ; inferred from electronic annotation
Sipa1l1	582.1	146.5	3.97338	BM936013	12 D1	12	signal-induced proliferation-associated 1 like 1	7242 ; intracellular signaling cascade ; Unknown		5096 ; GTPase activator activity ; inferred from electronic annotation ; 5515 ; protein binding ; inferred from electronic annotation
Sgk3	641.9	237.2	2.70616	BB768208	1 A2	1	serum/glucocorticoid regulated kinase 3	6468 ; protein amino acid phosphorylation ; inferred from electronic annotation ; 6916 ; anti-apoptosis ; inferred from direct assay ; 7242 ; intracellular signaling cascade ; inferred from electronic annotation	16023 ; cytoplasmic membrane-bound vesicle ; inferred from direct assay	166 ; nucleotide binding ; inferred from electronic annotation ; 4672 ; protein kinase activity ; inferred from electronic annotation ; 4674 ; protein serine/threonine kinase activity ; inferred from direct assay ; 5524 ; ATP binding ; inferred from electronic annotation ; 16301 ; kinase activity ; inferred from electronic annotation ; 16740 ; transferase activity ; inferred from electronic annot…
Sesn3	1489.6	518.8	2.87124	NM_030261	9 A3	9	sestrin 3	7050 ; cell cycle arrest ; inferred from electronic annotation	5634 ; nucleus ; inferred from electronic annotation
Sertad4	3691.7	1816.7	2.03209	BQ174721	1 H6	1	SERTA domain containing 4
Serpinb9	297.9	138.9	2.14471	BE686716		0	Serine (or cysteine) peptidase inhibitor, clade B, member 9, mRNA (cDNA clone MGC:36172 IMAGE:4925100)			4867 ; serine-type endopeptidase inhibitor activity ; inferred from electronic annotation ; 8233 ; peptidase activity ; inferred from electronic annotation
Serpina3g	1669.3	695.4	2.40049	BC002065	12 E	12	serine (or cysteine) peptidase inhibitor, clade A, member 3G	6915 ; apoptosis ; inferred from electronic annotation ; 6955 ; immune response ; inferred from electronic annotation	5634 ; nucleus ; inferred from electronic annotation	4866 ; endopeptidase inhibitor activity ; inferred from electronic annotation ; 4867 ; serine-type endopeptidase inhibitor activity ; inferred from electronic annotation ; 4869 ; cysteine protease inhibitor activity ; inferred from electronic annotation ; 8233 ; peptidase activity ; inferred from electronic annotation
Serinc5	588.2	295.4	1.9912	BQ175260	13 C3	13	serine incorporator 5	6118 ; electron transport ; Unknown	16020 ; membrane ; Unknown ; 16020 ; membrane ; inferred from electronic annotation	5489 ; electron transporter activity ; Unknown
Sema5a	826.3	416.7	1.98296	BQ176610	15 B3.1	15	sema domain, seven thrombospondin repeats (type 1 and type 1-like), transmembrane domain (TM) and short cytoplasmic domain, (semaphorin) 5A	1569 ; patterning of blood vessels ; inferred from mutant phenotype ; 1763 ; branching morphogenesis ; inferred from mutant phenotype ; 7275 ; development ; inferred from electronic annotation ; 7399 ; nervous system development ; inferred from electronic annotation ; 7411 ; axon guidance ; inferred from mutant phenotype ; 30154 ; cell differentiation ; inferred from electronic annotation	16020 ; membrane ; inferred from electronic annotation ; 16021 ; integral to membrane ; inferred from direct assay ; 16021 ; integral to membrane ; Unknown ; 16021 ; integral to membrane ; inferred from electronic annotation	4872 ; receptor activity ; inferred from electronic annotation ; 8046 ; axon guidance receptor activity ; inferred from direct assay
Rnpc2	953.1	482.4	1.97575	BB203348	2 H1	2	RNA-binding region (RNP1, RRM) containing 2, mRNA (cDNA clone MGC:40964 IMAGE:5400675)	398 ; nuclear mRNA splicing, via spliceosome ; inferred from electronic annotation ; 6350 ; transcription ; traceable author statement ; 6355 ; regulation of transcription, DNA-dependent ; inferred from electronic annotation ; 6397 ; mRNA processing ; inferred from electronic annotation ; 6350 ; transcription ; inferred from electronic annotation	5634 ; nucleus ; traceable author statement ; 5634 ; nucleus ; inferred from electronic annotation	166 ; nucleotide binding ; inferred from electronic annotation ; 3676 ; nucleic acid binding ; inferred from electronic annotation ; 3713 ; transcription coactivator activity ; traceable author statement ; 3723 ; RNA binding ; inferred from electronic annotation ; 5515 ; protein binding ; inferred from physical interaction
Rnd3	1155.5	407.6	2.83489	BC009002	2 C1.1	2	Rho family GTPase 3	7015 ; actin filament organization ; Unknown ; 7155 ; cell adhesion ; Unknown ; 7264 ; small GTPase mediated signal transduction ; Unknown ; 15031 ; protein transport ; inferred from electronic annotation ; 7264 ; small GTPase mediated signal transduction ; inferred from electronic annotation	5795 ; Golgi stack ; inferred from electronic annotation	166 ; nucleotide binding ; inferred from electronic annotation ; 3924 ; GTPase activity ; Unknown ; 5525 ; GTP binding ; Unknown ; 5525 ; GTP binding ; inferred from electronic annotation
Rhox5	6396.9	85.2	75.081	BM210473	X A2	20	reproductive homeobox on X chromosome, 5	6355 ; regulation of transcription, DNA-dependent ; inferred from electronic annotation ; 45449 ; regulation of transcription ; inferred from electronic annotation	5634 ; nucleus ; inferred from direct assay ; 5737 ; cytoplasm ; inferred from direct assay ; 5634 ; nucleus ; inferred from electronic annotation	3677 ; DNA binding ; inferred from electronic annotation ; 3700 ; transcription factor activity ; inferred from electronic annotation
Rhoj	487.4	230	2.11913	BB380551	12 C3	12	Small GTPase RhoT	7264 ; small GTPase mediated signal transduction ; inferred from electronic annotation ; 7266 ; Rho protein signal transduction ; inferred from direct assay ; 8360 ; regulation of cell shape ; inferred from direct assay ; 30036 ; actin cytoskeleton organization and biogenesis ; inferred from direct assay ; 8360 ; regulation of cell shape ; inferred from electronic annotation		166 ; nucleotide binding ; inferred from electronic annotation ; 3924 ; GTPase activity ; inferred from sequence or structural similarity ; 5515 ; protein binding ; inferred from physical interaction ; 5525 ; GTP binding ; inferred from electronic annotation
Rgmb	237.3	127.3	1.8641	AV235481	17 A2	17	RGM domain family, member B	7155 ; cell adhesion ; inferred from direct assay ; 30509 ; BMP signaling pathway ; inferred from direct assay	5793 ; ER-Golgi intermediate compartment ; inferred from direct assay ; 16020 ; membrane ; inferred from electronic annotation ; 46658 ; anchored to plasma membrane ; inferred from direct assay	42802 ; protein self binding ; inferred from direct assay
Rfx3	334.7	100	3.347	BB745175	19 C1	19	Regulatory factor X, 3 (influences HLA class II expression), mRNA (cDNA clone MGC:27565 IMAGE:4483833)	6350 ; transcription ; inferred from electronic annotation ; 6355 ; regulation of transcription, DNA-dependent ; inferred from electronic annotation ; 7368 ; determination of left/right symmetry ; inferred from mutant phenotype ; 16481 ; negative regulation of transcription ; inferred from sequence or structural similarity	5634 ; nucleus ; inferred from electronic annotation ; 5634 ; nucleus ; inferred from sequence or structural similarity	3677 ; DNA binding ; inferred from electronic annotation ; 16564 ; transcriptional repressor activity ; inferred from sequence or structural similarity
Reck	560.6	213.2	2.62946	NM_016678	4 B1	4	reversion-inducing-cysteine-rich protein with kazal motifs	7049 ; cell cycle ; inferred from electronic annotation ; 45786 ; negative regulation of progression through cell cycle ; inferred from electronic annotation	5615 ; extracellular space ; Unknown ; 16020 ; membrane ; inferred from electronic annotation	4866 ; endopeptidase inhibitor activity ; inferred from electronic annotation ; 4867 ; serine-type endopeptidase inhibitor activity ; inferred from electronic annotation
Ralgps2	187.3	80	2.34125	AK008856	1 G3	1	Ral GEF with PH domain and SH3 binding motif 2	7242 ; intracellular signaling cascade ; Unknown ; 7264 ; small GTPase mediated signal transduction ; Unknown ; 7242 ; intracellular signaling cascade ; inferred from electronic annotation		5085 ; guanyl-nucleotide exchange factor activity ; Unknown ; 5085 ; guanyl-nucleotide exchange factor activity ; inferred from electronic annotation
Rabl5	756.7	379.7	1.99289	BC009150	5 G1	5	RAB, member of RAS oncogene family-like 5
Rab22a	665.6	344.9	1.92983	BI695763	2 H3	2	RAB22A, member RAS oncogene family	6810 ; transport ; inferred from electronic annotation ; 6886 ; intracellular protein transport ; inferred from electronic annotation ; 7264 ; small GTPase mediated signal transduction ; inferred from electronic annotation ; 15031 ; protein transport ; inferred from electronic annotation	5622 ; intracellular ; inferred from electronic annotation	166 ; nucleotide binding ; inferred from electronic annotation ; 5525 ; GTP binding ; inferred from electronic annotation
Ptpn12	303.1	155.5	1.9492	BM239037	5 A3-B	5	Protein tyrosine phosphatase, non-receptor type 12 (Ptpn12), mRNA	6470 ; protein amino acid dephosphorylation ; inferred from direct assay ; 6470 ; protein amino acid dephosphorylation ; inferred from electronic annotation	5829 ; cytosol ; inferred from direct assay	4721 ; phosphoprotein phosphatase activity ; inferred from direct assay ; 4725 ; protein tyrosine phosphatase activity ; inferred from electronic annotation ; 4872 ; receptor activity ; inferred from electronic annotation ; 16787 ; hydrolase activity ; inferred from electronic annotation ; 4721 ; phosphoprotein phosphatase activity ; inferred from electronic annotation
Ptgir	131.1	43.9	2.98633	AV373771	7 A1	7	prostaglandin I receptor (IP)	7165 ; signal transduction ; inferred from electronic annotation ; 7186 ; G-protein coupled receptor protein signaling pathway ; inferred from electronic annotation	16021 ; integral to membrane ; Unknown ; 16021 ; integral to membrane ; inferred from electronic annotation	1584 ; rhodopsin-like receptor activity ; inferred from electronic annotation ; 4871 ; signal transducer activity ; inferred from electronic annotation ; 4872 ; receptor activity ; inferred from electronic annotation ; 4930 ; G-protein coupled receptor activity ; inferred from electronic annotation ; 4955 ; prostaglandin receptor activity ; Unknown ; 4960 ; thromboxane receptor activity ; inferre…
Pter	357.3	184.3	1.93869	NM_008961	2 A1	2	phosphotriesterase related	9056 ; catabolism ; inferred from electronic annotation		8270 ; zinc ion binding ; inferred from electronic annotation ; 16787 ; hydrolase activity ; inferred from electronic annotation ; 16788 ; hydrolase activity, acting on ester bonds ; inferred from electronic annotation ; 46872 ; metal ion binding ; inferred from electronic annotation
Prkar2b	1352.6	541.6	2.49742	BI695530	12 B1	12	protein kinase, cAMP dependent regulatory, type II beta	6468 ; protein amino acid phosphorylation ; traceable author statement ; 6631 ; fatty acid metabolism ; inferred from mutant phenotype ; 7165 ; signal transduction ; inferred from electronic annotation ; 7612 ; learning ; inferred from mutant phenotype ; 8283 ; cell proliferation ; traceable author statement ; 9887 ; organ morphogenesis ; traceable author statement ; 6468 ; protein amino acid pho…	5952 ; cAMP-dependent protein kinase complex ; Unknown ; 5952 ; cAMP-dependent protein kinase complex ; inferred from electronic annotation	166 ; nucleotide binding ; inferred from electronic annotation ; 4672 ; protein kinase activity ; inferred from electronic annotation ; 8603 ; cAMP-dependent protein kinase regulator activity ; inferred from direct assay ; 16301 ; kinase activity ; inferred from electronic annotation ; 30552 ; 3',5'-cAMP binding ; inferred from electronic annotation ; 8603 ; cAMP-dependent protein kinase regulato…
Prkag2	282.8	92.7	3.0507	BB756794	5 A3	5	protein kinase, AMP-activated, gamma 2 non-catalytic subunit	6633 ; fatty acid biosynthesis ; Unknown ; 6695 ; cholesterol biosynthesis ; Unknown ; 6950 ; response to stress ; traceable author statement ; 8610 ; lipid biosynthesis ; inferred from electronic annotation ; 6633 ; fatty acid biosynthesis ; inferred from electronic annotation		4679 ; AMP-activated protein kinase activity ; traceable author statement ; 16301 ; kinase activity ; inferred from electronic annotation
Prkag2	143.8	54.7	2.62888	BB756794	5 A3	5	protein kinase, AMP-activated, gamma 2 non-catalytic subunit	6633 ; fatty acid biosynthesis ; Unknown ; 6695 ; cholesterol biosynthesis ; Unknown ; 6950 ; response to stress ; traceable author statement ; 8610 ; lipid biosynthesis ; inferred from electronic annotation ; 6633 ; fatty acid biosynthesis ; inferred from electronic annotation		4679 ; AMP-activated protein kinase activity ; traceable author statement ; 16301 ; kinase activity ; inferred from electronic annotation
Prf1	205.5	96.1	2.1384	M23182	10 B4	10	perforin 1 (pore forming protein)	19835 ; cytolysis ; inferred from electronic annotation	5615 ; extracellular space ; Unknown ; 16021 ; integral to membrane ; inferred from electronic annotation ; 16023 ; cytoplasmic membrane-bound vesicle ; inferred from direct assay	5509 ; calcium ion binding ; inferred from electronic annotation
Ppp1r3d	1067.7	369.5	2.88958	AK011539	2 H4	2	protein phosphatase 1, regulatory subunit 3D
Pik3r1	932.8	491.2	1.89902	BB426164	13 D1	13	phosphatidylinositol 3-kinase, regulatory subunit, polypeptide 1 (p85 alpha)	6468 ; protein amino acid phosphorylation ; inferred from direct assay ; 7242 ; intracellular signaling cascade ; inferred from electronic annotation ; 30183 ; B cell differentiation ; inferred from mutant phenotype ; 43066 ; negative regulation of apoptosis ; inferred from direct assay	5942 ; phosphoinositide 3-kinase complex ; traceable author statement ; 5942 ; phosphoinositide 3-kinase complex ; inferred from electronic annotation	5515 ; protein binding ; inferred from physical interaction ; 16301 ; kinase activity ; inferred from electronic annotation ; 16303 ; phosphatidylinositol 3-kinase activity ; traceable author statement ; 16303 ; phosphatidylinositol 3-kinase activity ; inferred from electronic annotation
Pik3r1	129.3	125	1.0344	M60651	13 D1	13	phosphatidylinositol 3-kinase, regulatory subunit, polypeptide 1 (p85 alpha)	6468 ; protein amino acid phosphorylation ; inferred from direct assay ; 7242 ; intracellular signaling cascade ; inferred from electronic annotation ; 30183 ; B cell differentiation ; inferred from mutant phenotype ; 43066 ; negative regulation of apoptosis ; inferred from direct assay	5942 ; phosphoinositide 3-kinase complex ; traceable author statement ; 5942 ; phosphoinositide 3-kinase complex ; inferred from electronic annotation	5515 ; protein binding ; inferred from physical interaction ; 16301 ; kinase activity ; inferred from electronic annotation ; 16303 ; phosphatidylinositol 3-kinase activity ; traceable author statement ; 16303 ; phosphatidylinositol 3-kinase activity ; inferred from electronic annotation
Phtf2	95.4	35.4	2.69492	BE852433	5 A3	5	putative homeodomain transcription factor 2		5634 ; nucleus ; inferred from electronic annotation
Pdhx	158.3	74.1	2.1363	BM238649	2 E2	2	Pyruvate dehydrogenase complex, component X, mRNA (cDNA clone MGC:74380 IMAGE:6532760)	8152 ; metabolism ; Unknown ; 8152 ; metabolism ; inferred from electronic annotation	5739 ; mitochondrion ; inferred from direct assay ; 5739 ; mitochondrion ; Unknown ; 5967 ; pyruvate dehydrogenase complex (sensu Eukaryota) ; Unknown ; 5739 ; mitochondrion ; inferred from electronic annotation	5489 ; electron transporter activity ; Unknown ; 5515 ; protein binding ; Unknown ; 8415 ; acyltransferase activity ; Unknown ; 31405 ; lipoic acid binding ; inferred from electronic annotation ; 5515 ; protein binding ; inferred from electronic annotation ; 8415 ; acyltransferase activity ; inferred from electronic annotation
Pdgfrb	874.6	439.7	1.98908	NM_008809	18 E1	18	platelet derived growth factor receptor, beta polypeptide	6468 ; protein amino acid phosphorylation ; inferred from electronic annotation ; 7165 ; signal transduction ; inferred from direct assay ; 7169 ; transmembrane receptor protein tyrosine kinase signaling pathway ; inferred from electronic annotation ; 50730 ; regulation of peptidyl-tyrosine phosphorylation ; inferred from mutant phenotype	5615 ; extracellular space ; Unknown ; 16020 ; membrane ; inferred from electronic annotation ; 16021 ; integral to membrane ; Unknown ; 16021 ; integral to membrane ; inferred from electronic annotation	166 ; nucleotide binding ; inferred from electronic annotation ; 4672 ; protein kinase activity ; inferred from electronic annotation ; 4674 ; protein serine/threonine kinase activity ; Unknown ; 4713 ; protein-tyrosine kinase activity ; inferred from electronic annotation ; 4714 ; transmembrane receptor protein tyrosine kinase activity ; inferred from electronic annotation ; 4871 ; signal transd…
Pcdh18	2682.8	1278.5	2.0984	BM218630	3 C	3	protocadherin 18	7156 ; homophilic cell adhesion ; Unknown ; 16339 ; calcium-dependent cell-cell adhesion ; inferred from sequence or structural similarity ; 7156 ; homophilic cell adhesion ; inferred from electronic annotation ; 7156 ; homophilic cell adhesion ; inferred from sequence or structural similarity ; 7420 ; brain development ; inferred from sequence or structural similarity ; 7420 ; brain development …	5615 ; extracellular space ; Unknown ; 5887 ; integral to plasma membrane ; inferred from sequence or structural similarity ; 16020 ; membrane ; Unknown ; 16021 ; integral to membrane ; Unknown ; 16020 ; membrane ; inferred from electronic annotation ; 5887 ; integral to plasma membrane ; non-traceable author statement	5509 ; calcium ion binding ; Unknown ; 5509 ; calcium ion binding ; inferred from electronic annotation ; 5509 ; calcium ion binding ; inferred from sequence or structural similarity ; 5515 ; protein binding ; inferred from sequence or structural similarity ; 5515 ; protein binding ; inferred from physical interaction ; 5509 ; calcium ion binding ; non-traceable author statement
Pacs1	190.4	72.5	2.62621	AI503516	19 A	19	Phosphofurin acidic cluster sorting protein 1 (Pacs1), mRNA	42 ; protein targeting to Golgi ; inferred from direct assay	5795 ; Golgi stack ; inferred from electronic annotation ; 30137 ; COPI-coated vesicle ; inferred from direct assay
Omd	312.9	123.6	2.53155	NM_012050	13 A5	13	osteomodulin	7155 ; cell adhesion ; inferred from electronic annotation	5578 ; extracellular matrix (sensu Metazoa) ; inferred from electronic annotation ; 5615 ; extracellular space ; Unknown	5201 ; extracellular matrix structural constituent ; inferred from electronic annotation ; 5515 ; protein binding ; inferred from electronic annotation
Ogn	922.6	452.5	2.0389	BB542051	13 A5	13	osteoglycin			8083 ; growth factor activity ; Unknown ; 8083 ; growth factor activity ; inferred from electronic annotation
Odz3	866.5	155.9	5.55805	BB472509	8 B2	8	odd Oz/ten-m homolog 3 (Drosophila)		5887 ; integral to plasma membrane ; inferred from sequence or structural similarity
Nrp1	3330.4	997.4	3.33908	AK011144	8 E	8	neuropilin 1	1525 ; angiogenesis ; inferred from mutant phenotype ; 7155 ; cell adhesion ; inferred from electronic annotation ; 7275 ; development ; inferred from electronic annotation ; 7399 ; nervous system development ; inferred from electronic annotation ; 7411 ; axon guidance ; inferred from mutant phenotype ; 7507 ; heart development ; inferred from genetic interaction ; 16358 ; dendrite morphogenesis …	5886 ; plasma membrane ; Unknown ; 16020 ; membrane ; inferred from electronic annotation ; 16021 ; integral to membrane ; Unknown ; 16021 ; integral to membrane ; inferred from electronic annotation	4872 ; receptor activity ; inferred from electronic annotation ; 5515 ; protein binding ; inferred from physical interaction ; 17154 ; semaphorin receptor activity ; inferred from genetic interaction ; 17154 ; semaphorin receptor activity ; inferred from physical interaction
Nrp1	1210.5	571.4	2.11848	AV291009	8 E	8	neuropilin 1	1525 ; angiogenesis ; inferred from mutant phenotype ; 7155 ; cell adhesion ; inferred from electronic annotation ; 7275 ; development ; inferred from electronic annotation ; 7399 ; nervous system development ; inferred from electronic annotation ; 7411 ; axon guidance ; inferred from mutant phenotype ; 7507 ; heart development ; inferred from genetic interaction ; 16358 ; dendrite morphogenesis …	5886 ; plasma membrane ; Unknown ; 16020 ; membrane ; inferred from electronic annotation ; 16021 ; integral to membrane ; Unknown ; 16021 ; integral to membrane ; inferred from electronic annotation	4872 ; receptor activity ; inferred from electronic annotation ; 5515 ; protein binding ; inferred from physical interaction ; 17154 ; semaphorin receptor activity ; inferred from genetic interaction ; 17154 ; semaphorin receptor activity ; inferred from physical interaction
Npm3	555.6	201.1	2.7628	BB811478	19 C3	19	nucleoplasmin 3	6364 ; rRNA processing ; inferred from direct assay ; 6457 ; protein folding ; inferred from electronic annotation ; 9303 ; rRNA transcription ; inferred from direct assay	5634 ; nucleus ; inferred from electronic annotation ; 5730 ; nucleolus ; inferred from direct assay	3676 ; nucleic acid binding ; inferred from electronic annotation ; 5515 ; protein binding ; inferred from physical interaction ; 51082 ; unfolded protein binding ; inferred from electronic annotation
Nfs1	140.2	74.7	1.87684	AI662441	2 H1	2	nitrogen fixation gene 1 (S. cerevisiae)	8152 ; metabolism ; inferred from electronic annotation	5615 ; extracellular space ; Unknown ; 5739 ; mitochondrion ; inferred from electronic annotation ; 5759 ; mitochondrial matrix ; inferred from direct assay	8483 ; transaminase activity ; inferred from electronic annotation ; 16740 ; transferase activity ; inferred from electronic annotation ; 31071 ; cysteine desulfurase activity ; inferred from electronic annotation
Neo1	127.1	51.3	2.47758	BG074577	9 B	9	Neogenin (Neo1), mRNA	6468 ; protein amino acid phosphorylation ; inferred from electronic annotation ; 7155 ; cell adhesion ; inferred from electronic annotation ; 7520 ; myoblast fusion ; inferred from mutant phenotype ; 45449 ; regulation of transcription ; inferred from direct assay	16020 ; membrane ; inferred from electronic annotation ; 16021 ; integral to membrane ; inferred from electronic annotation	4872 ; receptor activity ; inferred from physical interaction ; 5021 ; vascular endothelial growth factor receptor activity ; inferred from electronic annotation ; 5515 ; protein binding ; inferred from physical interaction ; 5524 ; ATP binding ; inferred from electronic annotation ; 30528 ; transcription regulator activity ; inferred from direct assay ; 45296 ; cadherin binding ; inferred from d…
Ncam1	151.7	40.5	3.74568	NM_010875	9 A5.3	9	neural cell adhesion molecule 1	6468 ; protein amino acid phosphorylation ; inferred from electronic annotation ; 7155 ; cell adhesion ; inferred from electronic annotation	5615 ; extracellular space ; Unknown ; 5886 ; plasma membrane ; inferred from electronic annotation ; 16020 ; membrane ; inferred from electronic annotation ; 16021 ; integral to membrane ; Unknown ; 16021 ; integral to membrane ; inferred from electronic annotation	5021 ; vascular endothelial growth factor receptor activity ; inferred from electronic annotation ; 5515 ; protein binding ; inferred from electronic annotation ; 5524 ; ATP binding ; inferred from electronic annotation ; 8201 ; heparin binding ; inferred from electronic annotation
Napg	296.7	161.9	1.83261	BE627942	18 D3	18	N-ethylmaleimide sensitive fusion protein attachment protein gamma, mRNA (cDNA clone MGC:38929 IMAGE:5362684)	6810 ; transport ; inferred from electronic annotation ; 6886 ; intracellular protein transport ; inferred from electronic annotation ; 6888 ; ER to Golgi transport ; inferred from electronic annotation ; 15031 ; protein transport ; inferred from electronic annotation	5783 ; endoplasmic reticulum ; inferred from electronic annotation ; 5794 ; Golgi apparatus ; inferred from electronic annotation	5478 ; intracellular transporter activity ; inferred from electronic annotation ; 5488 ; binding ; inferred from electronic annotation
Mycn	1204.9	469.4	2.56689	BC005453	12 A3-B	12	v-myc myelocytomatosis viral related oncogene, neuroblastoma derived (avian)	74 ; regulation of progression through cell cycle ; inferred from electronic annotation ; 1763 ; branching morphogenesis ; inferred from mutant phenotype ; 6355 ; regulation of transcription, DNA-dependent ; inferred from electronic annotation ; 8284 ; positive regulation of cell proliferation ; inferred from mutant phenotype ; 30324 ; lung development ; inferred from mutant phenotype ; 45449 ; r…	5622 ; intracellular ; inferred from electronic annotation ; 5634 ; nucleus ; inferred from direct assay ; 5634 ; nucleus ; inferred from electronic annotation	3677 ; DNA binding ; inferred from electronic annotation ; 3700 ; transcription factor activity ; inferred from electronic annotation ; 5515 ; protein binding ; inferred from physical interaction ; 30528 ; transcription regulator activity ; inferred from electronic annotation
Mxd4	443.7	94.1	4.7152	BG868949		0	Max dimerization protein 4, mRNA (cDNA clone MGC:19425 IMAGE:3490469)	6350 ; transcription ; inferred from electronic annotation ; 6355 ; regulation of transcription, DNA-dependent ; inferred from electronic annotation ; 45449 ; regulation of transcription ; inferred from electronic annotation	5634 ; nucleus ; inferred from electronic annotation ; 5667 ; transcription factor complex ; inferred from electronic annotation	3677 ; DNA binding ; inferred from electronic annotation ; 3700 ; transcription factor activity ; inferred from electronic annotation ; 5515 ; protein binding ; inferred from physical interaction ; 30528 ; transcription regulator activity ; inferred from electronic annotation
Mtm1	863.2	326.3	2.64542	BG976607	X A7.1	20	X-linked myotubular myopathy gene 1	6470 ; protein amino acid dephosphorylation ; inferred from electronic annotation ; 46716 ; muscle maintenance ; inferred from mutant phenotype ; 46839 ; phospholipid dephosphorylation ; inferred from electronic annotation		4437 ; inositol or phosphatidylinositol phosphatase activity ; inferred from electronic annotation ; 4721 ; phosphoprotein phosphatase activity ; inferred from electronic annotation ; 4725 ; protein tyrosine phosphatase activity ; inferred from electronic annotation ; 16787 ; hydrolase activity ; inferred from electronic annotation
Msx1	542.4	236.9	2.28957	BC016426	5 B3	5	homeo box, msh-like 1	6350 ; transcription ; inferred from electronic annotation ; 6355 ; regulation of transcription, DNA-dependent ; inferred from electronic annotation ; 7275 ; development ; inferred from electronic annotation ; 7517 ; muscle development ; inferred from physical interaction ; 30326 ; embryonic limb morphogenesis ; inferred from genetic interaction ; 30900 ; forebrain development ; inferred from mut…	5634 ; nucleus ; inferred from electronic annotation ; 5667 ; transcription factor complex ; inferred from electronic annotation	3677 ; DNA binding ; inferred from direct assay ; 3700 ; transcription factor activity ; inferred from electronic annotation ; 5515 ; protein binding ; inferred from physical interaction ; 16564 ; transcriptional repressor activity ; inferred from direct assay ; 3677 ; DNA binding ; inferred from electronic annotation
Mrvi1	87	7.4	11.7568	U63408	7 E3	7	MRV integration site 1		16021 ; integral to membrane ; Unknown
Mrpl35	108.3	45.5	2.38022	BF787384	6 C3	6	mitochondrial ribosomal protein L35	6412 ; protein biosynthesis ; inferred from electronic annotation	5622 ; intracellular ; inferred from electronic annotation ; 5739 ; mitochondrion ; inferred from electronic annotation ; 5840 ; ribosome ; inferred from electronic annotation ; 30529 ; ribonucleoprotein complex ; inferred from electronic annotation	3735 ; structural constituent of ribosome ; inferred from electronic annotation
Mrg1	137.2	23.8	5.76471	BM205065		0	Myeloid ecotropic viral integration site-related gene 1, mRNA (cDNA clone MGC:13943 IMAGE:4191098)	1654 ; eye development ; inferred from genetic interaction ; 6355 ; regulation of transcription, DNA-dependent ; inferred from electronic annotation ; 45449 ; regulation of transcription ; inferred from electronic annotation ; 6350 ; transcription ; inferred from electronic annotation	5634 ; nucleus ; inferred from direct assay ; 5634 ; nucleus ; inferred from electronic annotation	3677 ; DNA binding ; inferred from direct assay ; 3700 ; transcription factor activity ; inferred from electronic annotation ; 3677 ; DNA binding ; inferred from electronic annotation
Mphosph1	60.5	28.9	2.09343	AI661196	19 C1	19	M-phase phosphoprotein 1	7018 ; microtubule-based movement ; inferred from electronic annotation	5874 ; microtubule ; inferred from electronic annotation ; 5875 ; microtubule associated complex ; inferred from electronic annotation	166 ; nucleotide binding ; inferred from electronic annotation ; 3774 ; motor activity ; inferred from electronic annotation ; 5524 ; ATP binding ; inferred from electronic annotation ; 3777 ; microtubule motor activity ; inferred from electronic annotation
Mpa2l	1720.8	634.3	2.71291	BG092512		0	macrophage activation 2 like	6955 ; immune response ; inferred from electronic annotation		3924 ; GTPase activity ; inferred from electronic annotation ; 5525 ; GTP binding ; inferred from electronic annotation
Mipol1	117.1	66.6	1.75826	BB526605	12 C2	12	mirror-image polydactyly gene 1 homolog (human)	9116 ; nucleoside metabolism ; inferred from electronic annotation ; 9156 ; ribonucleoside monophosphate biosynthesis ; inferred from electronic annotation ; 9165 ; nucleotide biosynthesis ; inferred from electronic annotation		4749 ; ribose phosphate diphosphokinase activity ; inferred from electronic annotation ; 16301 ; kinase activity ; inferred from electronic annotation ; 16978 ; lipoate-protein ligase B activity ; inferred from electronic annotation
MGI:2180715	383.8	102.7	3.7371	AW413620	3 A1	3	glucocorticoid induced gene 1		5634 ; nucleus ; inferred from electronic annotation	46872 ; metal ion binding ; inferred from electronic annotation ; 3676 ; nucleic acid binding ; inferred from electronic annotation ; 8270 ; zinc ion binding ; inferred from electronic annotation
MGC107514	142	21.4	6.63551	BG141511	6 A3.3	6	similar to Carboxypeptidase A2 precursor
Mfap4	1185.6	81.9	14.4762	BC022666	11 B2	11	microfibrillar-associated protein 4	7155 ; cell adhesion ; Unknown ; 7155 ; cell adhesion ; inferred from electronic annotation	1527 ; microfibril ; Unknown ; 5578 ; extracellular matrix (sensu Metazoa) ; Unknown ; 5615 ; extracellular space ; Unknown ; 5578 ; extracellular matrix (sensu Metazoa) ; inferred from electronic annotation	5509 ; calcium ion binding ; inferred from electronic annotation ; 5515 ; protein binding ; inferred from electronic annotation
Mfap2	953.2	382.7	2.49072	NM_008546	4 D3-E1	4	microfibrillar-associated protein 2		1527 ; microfibril ; inferred from electronic annotation ; 5578 ; extracellular matrix (sensu Metazoa) ; inferred from electronic annotation ; 5615 ; extracellular space ; Unknown
Mbnl3	166.1	81.6	2.03554	BB156986	X A4	20	Cys3His CCG1-required (Chcr)	7275 ; development ; inferred from electronic annotation ; 45662 ; negative regulation of myoblast differentiation ; inferred from direct assay	5634 ; nucleus ; inferred from electronic annotation	3676 ; nucleic acid binding ; inferred from electronic annotation ; 46872 ; metal ion binding ; inferred from electronic annotation ; 8270 ; zinc ion binding ; inferred from electronic annotation
Marveld1	449.4	236.8	1.8978	BB324084	19 C3	19	MARVEL (membrane-associating) domain containing 1		16020 ; membrane ; inferred from electronic annotation
Marcks	3550.4	1645	2.1583	AW546141	10 B1	10	myristoylated alanine rich protein kinase C substrate		16020 ; membrane ; inferred from direct assay ; 16020 ; membrane ; inferred from electronic annotation	3779 ; actin binding ; inferred from electronic annotation ; 5516 ; calmodulin binding ; inferred from electronic annotation
Lztfl1	151.6	64.7	2.34312	BB700884	9 F	9	leucine zipper transcription factor-like 1
Lrrc17	669.8	215.4	3.10956	BB503935	5 A3	5	leucine rich repeat containing 17		5615 ; extracellular space ; Unknown
Lphn3	240.7	9.8	24.5612	BB534712	5 E1	5	Latrophilin 3, mRNA (cDNA clone IMAGE:30549106)	7165 ; signal transduction ; inferred from electronic annotation ; 7186 ; G-protein coupled receptor protein signaling pathway ; Unknown ; 7218 ; neuropeptide signaling pathway ; inferred from electronic annotation ; 7186 ; G-protein coupled receptor protein signaling pathway ; inferred from electronic annotation	16020 ; membrane ; Unknown ; 16021 ; integral to membrane ; inferred from electronic annotation ; 16020 ; membrane ; inferred from electronic annotation	4871 ; signal transducer activity ; inferred from electronic annotation ; 4872 ; receptor activity ; inferred from electronic annotation ; 4930 ; G-protein coupled receptor activity ; Unknown ; 5529 ; sugar binding ; Unknown ; 16524 ; latrotoxin receptor activity ; Unknown ; 4930 ; G-protein coupled receptor activity ; inferred from electronic annotation ; 16524 ; latrotoxin receptor activity ; i…
LOC553096	590.2	419.2	1.40792	BB364132		0	hypothetical LOC553096
LOC114601	291.6	125.5	2.32351	NM_053252	19 A	19	tangerin
Lama4	366.5	210.2	1.74358	BB053010	10 B1	10	laminin, alpha 4	1568 ; blood vessel development ; inferred from mutant phenotype ; 7155 ; cell adhesion ; inferred from electronic annotation ; 8152 ; metabolism ; Unknown ; 30155 ; regulation of cell adhesion ; inferred from electronic annotation ; 30334 ; regulation of cell migration ; inferred from electronic annotation ; 45995 ; regulation of embryonic development ; inferred from electronic annotation	5578 ; extracellular matrix (sensu Metazoa) ; inferred from electronic annotation ; 5604 ; basement membrane ; inferred from direct assay ; 5605 ; basal lamina ; inferred from direct assay ; 5606 ; laminin-1 ; inferred from electronic annotation ; 5604 ; basement membrane ; inferred from electronic annotation	5102 ; receptor binding ; inferred from electronic annotation ; 5198 ; structural molecule activity ; inferred from electronic annotation ; 5201 ; extracellular matrix structural constituent ; inferred from electronic annotation ; 5515 ; protein binding ; inferred from electronic annotation
Lama2	755.1	98.9	7.63498	U12147	10 A4-B1	10	laminin, alpha 2	7155 ; cell adhesion ; inferred from electronic annotation ; 30155 ; regulation of cell adhesion ; inferred from electronic annotation ; 30334 ; regulation of cell migration ; inferred from electronic annotation ; 45995 ; regulation of embryonic development ; inferred from electronic annotation	5578 ; extracellular matrix (sensu Metazoa) ; inferred from electronic annotation ; 5604 ; basement membrane ; inferred from direct assay ; 5605 ; basal lamina ; inferred from electronic annotation ; 5606 ; laminin-1 ; inferred from electronic annotation ; 5615 ; extracellular space ; Unknown ; 5604 ; basement membrane ; inferred from electronic annotation ; 31012 ; extracellular matrix ; inferre…	5102 ; receptor binding ; inferred from electronic annotation ; 5198 ; structural molecule activity ; inferred from electronic annotation ; 5201 ; extracellular matrix structural constituent ; inferred from electronic annotation ; 5515 ; protein binding ; inferred from electronic annotation
Klrd1	453.6	265.7	1.70719	NM_010654	6 F3	6	killer cell lectin-like receptor, subfamily D, member 1		5615 ; extracellular space ; Unknown	4872 ; receptor activity ; inferred from electronic annotation ; 5529 ; sugar binding ; Unknown ; 5529 ; sugar binding ; inferred from electronic annotation
Klrc1 ; Klrc2	84.2	26.4	3.18939	AF106008	6 G1-2 ; 6 F3	0	killer cell lectin-like receptor subfamily C, member 1 ; killer cell lectin-like receptor subfamily C, member 2		16021 ; integral to membrane ; Unknown	4872 ; receptor activity ; inferred from electronic annotation ; 5529 ; sugar binding ; Unknown ; 5529 ; sugar binding ; inferred from electronic annotation
Klra7	129.8	30.1	4.31229	U10095	6 F3	6	killer cell lectin-like receptor, subfamily A, member 7	6952 ; defense response ; inferred from electronic annotation ; 7155 ; cell adhesion ; inferred from electronic annotation	5886 ; plasma membrane ; inferred from electronic annotation ; 5886 ; plasma membrane ; traceable author statement ; 16021 ; integral to membrane ; inferred from electronic annotation	4872 ; receptor activity ; inferred from electronic annotation ; 5515 ; protein binding ; inferred from electronic annotation ; 5529 ; sugar binding ; inferred from electronic annotation
Klf12	215.8	25	8.632	BM249597		0	Kruppel-like factor 12	6350 ; transcription ; inferred from electronic annotation ; 6355 ; regulation of transcription, DNA-dependent ; inferred from electronic annotation	5634 ; nucleus ; inferred from electronic annotation	3676 ; nucleic acid binding ; inferred from electronic annotation ; 3677 ; DNA binding ; inferred from electronic annotation ; 8270 ; zinc ion binding ; inferred from electronic annotation ; 46872 ; metal ion binding ; inferred from electronic annotation
Itga1	98.2	30	3.27333	AV372589	13 65.0 cM	0	integrin alpha 1	7155 ; cell adhesion ; inferred from mutant phenotype ; 7229 ; integrin-mediated signaling pathway ; inferred from electronic annotation ; 30593 ; neutrophil chemotaxis ; inferred from mutant phenotype ; 45123 ; cellular extravasation ; inferred from mutant phenotype	16021 ; integral to membrane ; inferred from electronic annotation	5515 ; protein binding ; inferred from physical interaction
Irs1	5284.6	2716.5	1.94537	BB345784	1 C5	1	insulin receptor substrate 1	7165 ; signal transduction ; inferred from electronic annotation	5634 ; nucleus ; inferred from direct assay ; 5737 ; cytoplasm ; inferred from direct assay ; 5792 ; microsome ; inferred from direct assay	4871 ; signal transducer activity ; inferred from electronic annotation ; 4872 ; receptor activity ; inferred from electronic annotation ; 5158 ; insulin receptor binding ; inferred from electronic annotation ; 19901 ; protein kinase binding ; inferred from direct assay
Irak1bp1	127.3	22.9	5.55895	NM_022986	9 E2	9	interleukin-1 receptor-associated kinase 1 binding protein 1	7249 ; I-kappaB kinase/NF-kappaB cascade ; inferred from direct assay		4872 ; receptor activity ; inferred from electronic annotation ; 5515 ; protein binding ; inferred from physical interaction ; 16301 ; kinase activity ; inferred from electronic annotation
Ing5	464.2	209.1	2.21999	BB470038	1 D	1	inhibitor of growth family, member 5	6355 ; regulation of transcription, DNA-dependent ; inferred from electronic annotation		5515 ; protein binding ; inferred from electronic annotation ; 8270 ; zinc ion binding ; inferred from electronic annotation ; 46872 ; metal ion binding ; inferred from electronic annotation
Il2rb	171.7	79.2	2.16793	M28052	15 E	15	interleukin 2 receptor, beta chain	19221 ; cytokine and chemokine mediated signaling pathway ; inferred from sequence or structural similarity ; 45885 ; positive regulation of survival gene product activity ; inferred from sequence or structural similarity	9897 ; external side of plasma membrane ; inferred from direct assay ; 16020 ; membrane ; inferred from electronic annotation ; 16021 ; integral to membrane ; Unknown ; 16021 ; integral to membrane ; inferred from electronic annotation	4872 ; receptor activity ; inferred from electronic annotation ; 4896 ; hematopoietin/interferon-class (D200-domain) cytokine receptor activity ; inferred from electronic annotation ; 4911 ; interleukin-2 receptor activity ; inferred from sequence or structural similarity ; 19976 ; interleukin-2 binding ; inferred from physical interaction
Il15	707.5	180	3.93056	NM_008357	8 C2	8	interleukin 15	1866 ; NK T cell proliferation ; inferred from mutant phenotype ; 6955 ; immune response ; inferred from electronic annotation ; 42102 ; positive regulation of T cell proliferation ; inferred from mutant phenotype ; 45062 ; extrathymic T cell selection ; inferred from mutant phenotype ; 45580 ; regulation of T cell differentiation ; inferred from mutant phenotype ; 48535 ; lymph node development …	5576 ; extracellular region ; inferred from electronic annotation ; 5615 ; extracellular space ; inferred from electronic annotation	5125 ; cytokine activity ; inferred from mutant phenotype ; 5126 ; hematopoietin/interferon-class (D200-domain) cytokine receptor binding ; inferred from electronic annotation ; 5125 ; cytokine activity ; inferred from electronic annotation
Iigp2	1433	679.7	2.10828	NM_019440	11 B1.3	11	interferon inducible GTPase 2			3924 ; GTPase activity ; inferred from sequence or structural similarity
Ii	6087.6	1977.6	3.07828	BC003476	18 E1	18	Ia-associated invariant chain	6457 ; protein folding ; inferred from electronic annotation ; 6461 ; protein complex assembly ; inferred from direct assay ; 6886 ; intracellular protein transport ; inferred from direct assay ; 6886 ; intracellular protein transport ; inferred from mutant phenotype ; 6952 ; defense response ; inferred from mutant phenotype ; 6955 ; immune response ; inferred from electronic annotation ; 16064 ;…	5764 ; lysosome ; inferred from direct assay ; 5770 ; late endosome ; inferred from direct assay ; 5771 ; multivesicular body ; inferred from direct assay ; 5783 ; endoplasmic reticulum ; inferred from direct assay ; 5794 ; Golgi apparatus ; inferred from direct assay ; 5886 ; plasma membrane ; inferred from direct assay ; 5886 ; plasma membrane ; inferred from mutant phenotype ; 5887 ; integral …	5515 ; protein binding ; inferred from physical interaction ; 51082 ; unfolded protein binding ; inferred from electronic annotation ; 19955 ; cytokine binding ; inferred from sequence or structural similarity
Igsf3	191	87.1	2.19288	BB484576	3 F2.2	3	immunoglobulin superfamily, member 3
Igf2r	1659.9	609.9	2.72159	BG092290	17 A-C	17	insulin-like growth factor 2 receptor	6810 ; transport ; inferred from electronic annotation	5615 ; extracellular space ; Unknown ; 5634 ; nucleus ; inferred from direct assay ; 5641 ; nuclear membrane lumen ; inferred from direct assay ; 5764 ; lysosome ; inferred from electronic annotation ; 5768 ; endosome ; inferred from sequence or structural similarity ; 16020 ; membrane ; inferred from electronic annotation ; 16021 ; integral to membrane ; Unknown ; 30140 ; trans-Golgi network tra…	4872 ; receptor activity ; inferred from electronic annotation ; 5215 ; transporter activity ; inferred from electronic annotation ; 5520 ; insulin-like growth factor binding ; inferred from physical interaction
Igf2r	940	354.8	2.64938	BG092290	17 A-C	17	insulin-like growth factor 2 receptor	6810 ; transport ; inferred from electronic annotation	5615 ; extracellular space ; Unknown ; 5634 ; nucleus ; inferred from direct assay ; 5641 ; nuclear membrane lumen ; inferred from direct assay ; 5764 ; lysosome ; inferred from electronic annotation ; 5768 ; endosome ; inferred from sequence or structural similarity ; 16020 ; membrane ; inferred from electronic annotation ; 16021 ; integral to membrane ; Unknown ; 30140 ; trans-Golgi network tra…	4872 ; receptor activity ; inferred from electronic annotation ; 5215 ; transporter activity ; inferred from electronic annotation ; 5520 ; insulin-like growth factor binding ; inferred from physical interaction
Hspa5bp1	291.9	134.3	2.17349	NM_133804	19 A	19	heat shock 70kDa protein 5 binding protein 1	6457 ; protein folding ; inferred from electronic annotation ; 6986 ; response to unfolded protein ; inferred from electronic annotation	16021 ; integral to membrane ; Unknown
Hspa12b	478.3	248	1.92863	BC011103	2 F3	2	heat shock protein 12B			166 ; nucleotide binding ; inferred from electronic annotation ; 5524 ; ATP binding ; inferred from electronic annotation
Hs3st6	316.1	9.7	32.5876	BM899994	17 A3.3	17	heparan sulfate (glucosamine) 3-O-sulfotransferase 6		5795 ; Golgi stack ; inferred from electronic annotation ; 16021 ; integral to membrane ; inferred from electronic annotation	8146 ; sulfotransferase activity ; inferred from electronic annotation ; 8467 ; heparin-glucosamine 3-O-sulfotransferase activity ; inferred from direct assay ; 16740 ; transferase activity ; inferred from electronic annotation ; 8467 ; heparin-glucosamine 3-O-sulfotransferase activity ; inferred from electronic annotation
Hrmt1l6	117.3	10	11.73	BB233495	3 F3	3	HMT1 hnRNP methyltransferase-like 6 (S. cerevisiae)		5634 ; nucleus ; inferred from electronic annotation	8168 ; methyltransferase activity ; inferred from electronic annotation ; 8757 ; S-adenosylmethionine-dependent methyltransferase activity ; inferred from electronic annotation ; 16740 ; transferase activity ; inferred from electronic annotation
Hoxd4	124.8	85.4	1.46136	J03770	2 D	2	homeo box D4	6350 ; transcription ; inferred from electronic annotation ; 6355 ; regulation of transcription, DNA-dependent ; inferred from electronic annotation ; 7275 ; development ; inferred from electronic annotation ; 7389 ; pattern specification ; inferred from electronic annotation ; 9887 ; organ morphogenesis ; inferred from electronic annotation ; 45449 ; regulation of transcription ; inferred from e…	5634 ; nucleus ; inferred from electronic annotation ; 5667 ; transcription factor complex ; inferred from electronic annotation	3677 ; DNA binding ; inferred from electronic annotation ; 3700 ; transcription factor activity ; inferred from electronic annotation
Hectd2	85.3	19.5	4.37436	AV256030	19 C2	19	HECT domain containing 2	6464 ; protein modification ; inferred from electronic annotation ; 6512 ; ubiquitin cycle ; inferred from electronic annotation	5622 ; intracellular ; inferred from electronic annotation	16874 ; ligase activity ; inferred from electronic annotation ; 4842 ; ubiquitin-protein ligase activity ; inferred from electronic annotation
H2-Eb1	2430.1	988	2.45962	NM_010382	17 B1	17	histocompatibility 2, class II antigen E beta	6955 ; immune response ; inferred from electronic annotation ; 19884 ; antigen presentation, exogenous antigen ; inferred from electronic annotation ; 19886 ; antigen processing, exogenous antigen via MHC class II ; inferred from electronic annotation ; 42591 ; antigen presentation, exogenous antigen via MHC class II ; inferred from direct assay ; 48005 ; antigen presentation, exogenous peptide a…	16020 ; membrane ; inferred from electronic annotation ; 16021 ; integral to membrane ; Unknown ; 16021 ; integral to membrane ; inferred from electronic annotation	45012 ; MHC class II receptor activity ; inferred from direct assay ; 45012 ; MHC class II receptor activity ; inferred from electronic annotation
H2-DMb1 ; H2-DMb2	604.6	236.9	2.55213	NM_010388	17 B1	17	histocompatibility 2, class II, locus Mb1 ; histocompatibility 2, class II, locus Mb2	6955 ; immune response ; inferred from electronic annotation ; 19884 ; antigen presentation, exogenous antigen ; inferred from electronic annotation ; 19886 ; antigen processing, exogenous antigen via MHC class II ; inferred from direct assay ; 30333 ; antigen processing ; inferred from direct assay ; 42591 ; antigen presentation, exogenous antigen via MHC class II ; inferred from direct assay ; …	16020 ; membrane ; inferred from electronic annotation ; 16021 ; integral to membrane ; inferred from electronic annotation ; 5764 ; lysosome ; inferred from direct assay ; 5765 ; lysosomal membrane ; inferred from direct assay ; 5770 ; late endosome ; inferred from direct assay ; 5771 ; multivesicular body ; inferred from direct assay ; 10008 ; endosome membrane ; inferred from direct assay ; 16…	45012 ; MHC class II receptor activity ; inferred from electronic annotation ; 5515 ; protein binding ; inferred from physical interaction
H2-Ab1	796.1	302.1	2.63522	M15848	17 B1	17	histocompatibility 2, class II antigen A, beta 1	6952 ; defense response ; inferred from mutant phenotype ; 6955 ; immune response ; inferred from electronic annotation ; 19882 ; antigen presentation ; inferred from direct assay ; 19884 ; antigen presentation, exogenous antigen ; inferred from electronic annotation ; 19886 ; antigen processing, exogenous antigen via MHC class II ; inferred from electronic annotation ; 42591 ; antigen presentati…	5622 ; intracellular ; inferred from direct assay ; 5769 ; early endosome ; inferred from direct assay ; 5771 ; multivesicular body ; inferred from direct assay ; 5794 ; Golgi apparatus ; inferred from direct assay ; 5886 ; plasma membrane ; inferred from direct assay ; 9897 ; external side of plasma membrane ; inferred from direct assay ; 16020 ; membrane ; inferred from electronic annotation ; …	5515 ; protein binding ; inferred from physical interaction ; 42605 ; peptide antigen binding ; inferred from direct assay ; 45012 ; MHC class II receptor activity ; inferred from direct assay ; 45012 ; MHC class II receptor activity ; inferred from electronic annotation
H2-Aa	1091.2	335.1	3.25634	AF119253	17 B1	17	histocompatibility 2, class II antigen A, alpha	6955 ; immune response ; inferred from electronic annotation ; 19882 ; antigen presentation ; inferred from direct assay ; 19884 ; antigen presentation, exogenous antigen ; inferred from electronic annotation ; 19886 ; antigen processing, exogenous antigen via MHC class II ; inferred from electronic annotation ; 42591 ; antigen presentation, exogenous antigen via MHC class II ; inferred from dire…	5764 ; lysosome ; inferred from direct assay ; 5886 ; plasma membrane ; inferred from direct assay ; 9897 ; external side of plasma membrane ; inferred from direct assay ; 16020 ; membrane ; inferred from electronic annotation ; 16021 ; integral to membrane ; Unknown ; 42613 ; MHC class II protein complex ; inferred from direct assay ; 16021 ; integral to membrane ; inferred from electronic annot…	5515 ; protein binding ; inferred from physical interaction ; 42605 ; peptide antigen binding ; inferred from direct assay ; 45012 ; MHC class II receptor activity ; inferred from direct assay ; 45012 ; MHC class II receptor activity ; inferred from electronic annotation
Gzmg	225.9	3.9	57.9231	NM_010375	14 C2	14	granzyme G	6508 ; proteolysis ; inferred from electronic annotation ; 19835 ; cytolysis ; inferred from electronic annotation	5615 ; extracellular space ; Unknown	4252 ; serine-type endopeptidase activity ; inferred from electronic annotation ; 4263 ; chymotrypsin activity ; inferred from electronic annotation ; 4295 ; trypsin activity ; inferred from electronic annotation ; 8233 ; peptidase activity ; inferred from electronic annotation ; 16787 ; hydrolase activity ; inferred from electronic annotation
Gzmf	634.3	57.6	11.0122	NM_010374	14 C2	14	granzyme F	6508 ; proteolysis ; inferred from electronic annotation ; 19835 ; cytolysis ; inferred from electronic annotation	5615 ; extracellular space ; Unknown	4252 ; serine-type endopeptidase activity ; inferred from electronic annotation ; 4263 ; chymotrypsin activity ; inferred from electronic annotation ; 4295 ; trypsin activity ; inferred from electronic annotation ; 8233 ; peptidase activity ; inferred from electronic annotation ; 16787 ; hydrolase activity ; inferred from electronic annotation
Gzme	549.8	20.6	26.6893	NM_010373	14 C2	14	granzyme E	6508 ; proteolysis ; inferred from electronic annotation ; 19835 ; cytolysis ; inferred from electronic annotation	5615 ; extracellular space ; Unknown	4252 ; serine-type endopeptidase activity ; inferred from electronic annotation ; 4263 ; chymotrypsin activity ; inferred from electronic annotation ; 4295 ; trypsin activity ; inferred from electronic annotation ; 8233 ; peptidase activity ; inferred from electronic annotation ; 16787 ; hydrolase activity ; inferred from electronic annotation
Gzmd	693.1	40.1	17.2843	NM_010372	14 C2	14	granzyme D	6508 ; proteolysis ; inferred from electronic annotation ; 19835 ; cytolysis ; inferred from electronic annotation	5615 ; extracellular space ; Unknown	4252 ; serine-type endopeptidase activity ; inferred from electronic annotation ; 4263 ; chymotrypsin activity ; inferred from electronic annotation ; 4295 ; trypsin activity ; inferred from electronic annotation ; 8233 ; peptidase activity ; inferred from electronic annotation ; 16787 ; hydrolase activity ; inferred from electronic annotation
Gzmc	633	199.5	3.17293	NM_010371	14 C2	14	granzyme C	6508 ; proteolysis ; inferred from electronic annotation ; 19835 ; cytolysis ; inferred from electronic annotation	5615 ; extracellular space ; Unknown	4252 ; serine-type endopeptidase activity ; inferred from electronic annotation ; 4263 ; chymotrypsin activity ; inferred from electronic annotation ; 4295 ; trypsin activity ; inferred from electronic annotation ; 8233 ; peptidase activity ; inferred from electronic annotation ; 16787 ; hydrolase activity ; inferred from electronic annotation
Gzmb	824.3	234.8	3.51065	NM_013542	14 D3	14	granzyme B	6508 ; proteolysis ; inferred from electronic annotation ; 6915 ; apoptosis ; inferred from electronic annotation ; 19835 ; cytolysis ; inferred from electronic annotation	5615 ; extracellular space ; Unknown	4252 ; serine-type endopeptidase activity ; inferred from electronic annotation ; 4263 ; chymotrypsin activity ; Unknown ; 4278 ; granzyme B activity ; inferred from mutant phenotype ; 4295 ; trypsin activity ; inferred from electronic annotation ; 8233 ; peptidase activity ; inferred from electronic annotation ; 16787 ; hydrolase activity ; inferred from electronic annotation ; 4278 ; granzyme B…
Gzma	849.5	224.2	3.78903	NM_010370	13 D	13	granzyme A	6508 ; proteolysis ; inferred from electronic annotation ; 6915 ; apoptosis ; inferred from electronic annotation ; 19835 ; cytolysis ; inferred from electronic annotation ; 6915 ; apoptosis ; inferred from sequence or structural similarity ; 6922 ; cleavage of lamin ; inferred from sequence or structural similarity ; 6955 ; immune response ; inferred from sequence or structural similarity	5615 ; extracellular space ; Unknown ; 1772 ; immunological synapse ; inferred from sequence or structural similarity ; 5634 ; nucleus ; inferred from sequence or structural similarity	4252 ; serine-type endopeptidase activity ; inferred from electronic annotation ; 4263 ; chymotrypsin activity ; Unknown ; 4277 ; granzyme A activity ; inferred from electronic annotation ; 4295 ; trypsin activity ; inferred from electronic annotation ; 8233 ; peptidase activity ; inferred from electronic annotation ; 16787 ; hydrolase activity ; inferred from electronic annotation ; 4277 ; granz…
Gtf3c2	1020.1	464.3	2.19707	AV297256	5 B1	5	general transcription factor IIIC, polypeptide 2, beta	6350 ; transcription ; inferred from electronic annotation	5634 ; nucleus ; inferred from electronic annotation
Gpr85	472.8	232.8	2.03093	BC026975	6 A1	6	G protein-coupled receptor 85	7165 ; signal transduction ; Unknown ; 7186 ; G-protein coupled receptor protein signaling pathway ; Unknown ; 7165 ; signal transduction ; inferred from electronic annotation ; 7186 ; G-protein coupled receptor protein signaling pathway ; inferred from electronic annotation	5887 ; integral to plasma membrane ; inferred from sequence or structural similarity ; 16020 ; membrane ; Unknown ; 16021 ; integral to membrane ; Unknown ; 16021 ; integral to membrane ; inferred from electronic annotation	1584 ; rhodopsin-like receptor activity ; Unknown ; 4871 ; signal transducer activity ; inferred from electronic annotation ; 4872 ; receptor activity ; inferred from electronic annotation ; 4930 ; G-protein coupled receptor activity ; Unknown ; 5057 ; receptor signaling protein activity ; inferred from sequence or structural similarity ; 1584 ; rhodopsin-like receptor activity ; inferred from el…
Gpr73	463.6	304.3	1.5235	BB037474	6 D1	6	G protein-coupled receptor 73	7165 ; signal transduction ; inferred from electronic annotation ; 7186 ; G-protein coupled receptor protein signaling pathway ; Unknown ; 7186 ; G-protein coupled receptor protein signaling pathway ; traceable author statement ; 7623 ; circadian rhythm ; traceable author statement ; 7186 ; G-protein coupled receptor protein signaling pathway ; inferred from electronic annotation	16021 ; integral to membrane ; Unknown ; 16021 ; integral to membrane ; inferred from electronic annotation	1584 ; rhodopsin-like receptor activity ; Unknown ; 4871 ; signal transducer activity ; inferred from electronic annotation ; 4872 ; receptor activity ; inferred from electronic annotation ; 4930 ; G-protein coupled receptor activity ; traceable author statement ; 4983 ; neuropeptide Y receptor activity ; Unknown ; 45028 ; purinergic nucleotide receptor activity, G-protein coupled ; Unknown ; 158…
Gpr34	177.9	73.4	2.42371	NM_011823	X A1.3	20	G protein-coupled receptor 34	7165 ; signal transduction ; inferred from electronic annotation ; 7186 ; G-protein coupled receptor protein signaling pathway ; inferred from electronic annotation	16021 ; integral to membrane ; Unknown ; 16021 ; integral to membrane ; inferred from electronic annotation	1584 ; rhodopsin-like receptor activity ; inferred from electronic annotation ; 4871 ; signal transducer activity ; inferred from electronic annotation ; 4872 ; receptor activity ; inferred from electronic annotation ; 4930 ; G-protein coupled receptor activity ; inferred from electronic annotation ; 45028 ; purinergic nucleotide receptor activity, G-protein coupled ; Unknown ; 45028 ; purinergic…
Gpr153	961.5	475.6	2.02166	AK004377	4 E2	4	G protein-coupled receptor 153	7165 ; signal transduction ; inferred from electronic annotation ; 7186 ; G-protein coupled receptor protein signaling pathway ; inferred from electronic annotation	16021 ; integral to membrane ; inferred from electronic annotation	4871 ; signal transducer activity ; inferred from electronic annotation ; 4872 ; receptor activity ; inferred from electronic annotation ; 4930 ; G-protein coupled receptor activity ; inferred from electronic annotation ; 1584 ; rhodopsin-like receptor activity ; inferred from electronic annotation
Giyd2	118.5	19.8	5.98485	AK010828	7 F4	7	GIY-YIG domain containing 2	6281 ; DNA repair ; inferred from electronic annotation	5622 ; intracellular ; inferred from electronic annotation	4518 ; nuclease activity ; inferred from electronic annotation
Ghr	261.2	136.8	1.90936	BB552070		0	Growth hormone receptor, mRNA (cDNA clone IMAGE:4976030)	6897 ; endocytosis ; inferred from electronic annotation ; 6915 ; apoptosis ; inferred from electronic annotation ; 19538 ; protein metabolism ; inferred from electronic annotation	16020 ; membrane ; inferred from electronic annotation ; 16021 ; integral to membrane ; Unknown ; 19898 ; extrinsic to membrane ; inferred from direct assay ; 5634 ; nucleus ; inferred from electronic annotation ; 16021 ; integral to membrane ; inferred from electronic annotation	4872 ; receptor activity ; inferred from electronic annotation ; 4896 ; hematopoietin/interferon-class (D200-domain) cytokine receptor activity ; inferred from electronic annotation ; 5506 ; iron ion binding ; inferred from electronic annotation ; 16491 ; oxidoreductase activity ; inferred from electronic annotation ; 16702 ; oxidoreductase activity, acting on single donors with incorporation of …
Gcl	227.3	97.9	2.32176	BM239632	6 D1	6	germ cell-less homolog (Drosophila)	7275 ; development ; inferred from electronic annotation ; 7283 ; spermatogenesis ; traceable author statement ; 30154 ; cell differentiation ; inferred from electronic annotation ; 45449 ; regulation of transcription ; inferred from direct assay ; 7283 ; spermatogenesis ; inferred from electronic annotation	5634 ; nucleus ; inferred from electronic annotation ; 16363 ; nuclear matrix ; inferred from direct assay	5515 ; protein binding ; inferred from physical interaction ; 5515 ; protein binding ; inferred from electronic annotation
Gas5	2157.9	937.6	2.30151	BC004622	1 H2.1	1	growth arrest specific 5
Gas1	8140.4	5121	1.58961	BB550400	13 B3-C2	13	growth arrest specific 1	7049 ; cell cycle ; inferred from electronic annotation ; 7050 ; cell cycle arrest ; traceable author statement ; 12501 ; programmed cell death ; inferred from direct assay ; 7050 ; cell cycle arrest ; inferred from electronic annotation ; 45749 ; negative regulation of S phase of mitotic cell cycle ; non-traceable author statement	16020 ; membrane ; inferred from direct assay ; 46658 ; anchored to plasma membrane ; inferred from sequence or structural similarity ; 16020 ; membrane ; inferred from electronic annotation	5515 ; protein binding ; inferred from physical interaction
Galnt11	333.6	114	2.92632	BC021504	5 A3	5	UDP-N-acetyl-alpha-D-galactosamine:polypeptide N-acetylgalactosaminyltransferase 11		5795 ; Golgi stack ; inferred from electronic annotation ; 16021 ; integral to membrane ; inferred from electronic annotation	4653 ; polypeptide N-acetylgalactosaminyltransferase activity ; inferred from electronic annotation ; 5509 ; calcium ion binding ; inferred from electronic annotation ; 5529 ; sugar binding ; inferred from electronic annotation ; 16740 ; transferase activity ; inferred from electronic annotation ; 16757 ; transferase activity, transferring glycosyl groups ; inferred from electronic annotation ; 3…
Fzd2	1745.8	956.5	1.8252	BB371406	11 E1	11	frizzled homolog 2 (Drosophila)	7165 ; signal transduction ; inferred from electronic annotation ; 7166 ; cell surface receptor linked signal transduction ; inferred from electronic annotation ; 7186 ; G-protein coupled receptor protein signaling pathway ; inferred from electronic annotation ; 7267 ; cell-cell signaling ; inferred from direct assay ; 7275 ; development ; inferred from electronic annotation ; 16055 ; Wnt recepto…	5615 ; extracellular space ; Unknown ; 16020 ; membrane ; inferred from electronic annotation ; 16021 ; integral to membrane ; Unknown ; 16021 ; integral to membrane ; inferred from electronic annotation	4871 ; signal transducer activity ; inferred from electronic annotation ; 4872 ; receptor activity ; inferred from electronic annotation ; 4926 ; non-G-protein coupled 7TM receptor activity ; inferred from electronic annotation ; 4930 ; G-protein coupled receptor activity ; inferred from electronic annotation ; 5515 ; protein binding ; inferred from physical interaction
Fzd1	1611.9	702.4	2.29485	BB259670	5 A1	5	frizzled homolog 1 (Drosophila)	7165 ; signal transduction ; inferred from electronic annotation ; 7166 ; cell surface receptor linked signal transduction ; inferred from electronic annotation ; 7186 ; G-protein coupled receptor protein signaling pathway ; inferred from electronic annotation ; 7267 ; cell-cell signaling ; inferred from direct assay ; 7275 ; development ; inferred from electronic annotation ; 8152 ; metabolism ;…	16020 ; membrane ; inferred from electronic annotation ; 16021 ; integral to membrane ; inferred from electronic annotation	4871 ; signal transducer activity ; inferred from electronic annotation ; 4872 ; receptor activity ; inferred from electronic annotation ; 4926 ; non-G-protein coupled 7TM receptor activity ; inferred from electronic annotation ; 4930 ; G-protein coupled receptor activity ; inferred from electronic annotation ; 5515 ; protein binding ; inferred from physical interaction
Fstl1	1662.2	681.6	2.43867	BB540658		0	Follistatin-like 1, mRNA (cDNA clone MGC:25371 IMAGE:2647002)		5615 ; extracellular space ; Unknown	5509 ; calcium ion binding ; inferred from electronic annotation ; 8201 ; heparin binding ; inferred from electronic annotation
Frzb	158.7	43.2	3.67361	U91905	2 C3	2	frizzled-related protein	7275 ; development ; inferred from electronic annotation ; 16055 ; Wnt receptor signaling pathway ; inferred from electronic annotation ; 30154 ; cell differentiation ; inferred from electronic annotation ; 30178 ; negative regulation of Wnt receptor signaling pathway ; inferred from direct assay	5615 ; extracellular space ; Unknown ; 5576 ; extracellular region ; non-traceable author statement	17147 ; Wnt-protein binding ; inferred from direct assay
Fndc4	473.3	107.3	4.411	BC027164	5 B1	5	fibronectin type III domain containing 4
Flrt3	144.3	76	1.89868	BE945486	2 F3	2	fibronectin leucine rich transmembrane protein 3		16021 ; integral to membrane ; inferred from electronic annotation
Flrt2	742.4	395.7	1.87617	BB337014	12 D3	12	Fibronectin leucine rich transmembrane protein 2, mRNA (cDNA clone MGC:106049 IMAGE:3582155)		16021 ; integral to membrane ; inferred from electronic annotation
Fbln5	2738.9	554.8	4.93673	NM_011812	12 F1	12	fibulin 5	7155 ; cell adhesion ; inferred from electronic annotation	5615 ; extracellular space ; Unknown	5509 ; calcium ion binding ; inferred from electronic annotation ; 5515 ; protein binding ; inferred from electronic annotation
Evc	848.9	355.3	2.38925	NM_021292	5 B3	5	Ellis van Creveld gene homolog (human)		16021 ; integral to membrane ; Unknown ; 16021 ; integral to membrane ; inferred from electronic annotation
Etv1	1209.3	424.3	2.85011	NM_007960	12 A3	12	ets variant gene 1	6350 ; transcription ; inferred from electronic annotation ; 6355 ; regulation of transcription, DNA-dependent ; inferred from electronic annotation ; 7411 ; axon guidance ; inferred from mutant phenotype ; 7517 ; muscle development ; inferred from mutant phenotype ; 7638 ; mechanosensory behavior ; inferred from mutant phenotype ; 45941 ; positive regulation of transcription ; inferred from dire…	5634 ; nucleus ; Unknown ; 5634 ; nucleus ; inferred from electronic annotation	3677 ; DNA binding ; inferred from electronic annotation ; 3700 ; transcription factor activity ; traceable author statement ; 16563 ; transcriptional activator activity ; inferred from direct assay ; 3700 ; transcription factor activity ; inferred from electronic annotation
Enpp4	667.1	266.8	2.50037	AV280361	17 B3	17	ectonucleotide pyrophosphatase/phosphodiesterase 4	9117 ; nucleotide metabolism ; inferred from electronic annotation		16787 ; hydrolase activity ; inferred from electronic annotation
Enah	59.8	3.7	16.1622	NM_010135	1 H5	1	enabled homolog (Drosophila)	1843 ; neural tube closure ; inferred from genetic interaction ; 7275 ; development ; inferred from electronic annotation ; 7399 ; nervous system development ; inferred from electronic annotation ; 7411 ; axon guidance ; inferred from genetic interaction ; 7411 ; axon guidance ; inferred from mutant phenotype ; 8154 ; actin polymerization and/or depolymerization ; inferred from direct assay ; 300…	1725 ; stress fiber ; inferred from direct assay ; 15629 ; actin cytoskeleton ; traceable author statement ; 30027 ; lamellipodium ; inferred from direct assay ; 30175 ; filopodium ; inferred from direct assay ; 5925 ; focal adhesion ; inferred from direct assay	5515 ; protein binding ; inferred from physical interaction ; 5522 ; profilin binding ; inferred from direct assay ; 5522 ; profilin binding ; inferred from mutant phenotype ; 17124 ; SH3 domain binding ; inferred from direct assay
Emilin1	1826.1	804.4	2.27014	NM_133918	5 B1	5	elastin microfibril interfacer 1	6817 ; phosphate transport ; inferred from electronic annotation ; 7155 ; cell adhesion ; inferred from electronic annotation	5578 ; extracellular matrix (sensu Metazoa) ; inferred from direct assay ; 5615 ; extracellular space ; Unknown ; 5737 ; cytoplasm ; inferred from electronic annotation ; 5578 ; extracellular matrix (sensu Metazoa) ; inferred from electronic annotation	5515 ; protein binding ; inferred from electronic annotation ; 30023 ; extracellular matrix constituent conferring elasticity ; inferred from mutant phenotype ; 42802 ; protein self binding ; inferred from direct assay
Elp4	335	135.6	2.4705	NM_023876	2 E3	2	elongation protein 4 homolog (S. cerevisiae)
Egr3	610.8	233.8	2.61249	AV346607	14 D1	14	early growth response 3	6350 ; transcription ; inferred from electronic annotation ; 6355 ; regulation of transcription, DNA-dependent ; inferred from electronic annotation ; 7274 ; neuromuscular synaptic transmission ; inferred from mutant phenotype ; 7422 ; peripheral nervous system development ; inferred from mutant phenotype	5634 ; nucleus ; inferred from electronic annotation	3676 ; nucleic acid binding ; inferred from electronic annotation ; 3677 ; DNA binding ; inferred from electronic annotation ; 8270 ; zinc ion binding ; inferred from electronic annotation ; 46872 ; metal ion binding ; inferred from electronic annotation
Efna5	402.7	105.1	3.83159	BB044088		0	Ephrin A5 (Efna5), transcript variant 2, mRNA	7275 ; development ; inferred from electronic annotation ; 7399 ; nervous system development ; inferred from electronic annotation ; 30154 ; cell differentiation ; inferred from electronic annotation	5615 ; extracellular space ; Unknown ; 16020 ; membrane ; inferred from electronic annotation
E330013P04Rik	145.1	65.9	2.20182	BG069958	19 D3	19	RIKEN cDNA E330013P04 gene
E130306M17Rik	396.9	101.5	3.91034	BB308071	10 A1	10	RIKEN cDNA E130306M17 gene
E030031F02Rik	93	23.5	3.95745	BB149964	5 A1	5	PREDICTED: RIKEN cDNA E030031F02 gene [Mus musculus], mRNA sequence
Dtna	50.1	2.2	22.7727	BM117918	18 A2	18	dystrobrevin alpha		5792 ; microsome ; inferred from direct assay ; 42383 ; sarcolemma ; traceable author statement ; 45202 ; synapse ; inferred from direct assay ; 45202 ; synapse ; inferred from electronic annotation ; 16014 ; dystrobrevin complex ; non-traceable author statement	5509 ; calcium ion binding ; inferred from electronic annotation ; 5515 ; protein binding ; inferred from physical interaction ; 8270 ; zinc ion binding ; inferred from electronic annotation ; 46872 ; metal ion binding ; inferred from electronic annotation
Dnmt3a	581.3	245.6	2.36686	BB795491	12 A2-A3	12	DNA methyltransferase 3A	6306 ; DNA methylation ; inferred from direct assay ; 6349 ; imprinting ; inferred from mutant phenotype ; 6350 ; transcription ; inferred from electronic annotation ; 6355 ; regulation of transcription, DNA-dependent ; inferred from electronic annotation ; 7283 ; spermatogenesis ; inferred from mutant phenotype ; 6306 ; DNA methylation ; inferred from sequence or structural similarity ; 6349 ; i…	5634 ; nucleus ; inferred from direct assay ; 5720 ; nuclear heterochromatin ; inferred from direct assay ; 5737 ; cytoplasm ; inferred from direct assay ; 791 ; euchromatin ; inferred from sequence or structural similarity ; 5634 ; nucleus ; inferred from sequence or structural similarity ; 5737 ; cytoplasm ; inferred from sequence or structural similarity ; 16363 ; nuclear matrix ; inferred fro…	3677 ; DNA binding ; inferred from direct assay ; 3886 ; DNA (cytosine-5-)-methyltransferase activity ; inferred from direct assay ; 5515 ; protein binding ; inferred from physical interaction ; 8168 ; methyltransferase activity ; traceable author statement ; 16740 ; transferase activity ; inferred from electronic annotation ; 46872 ; metal ion binding ; inferred from electronic annotation ; 3677…
[truncated: 137 more rows]

## Sheet: Genes Increase in Cell Lines
Gene Symbol	MC38 Luci	MC38-LM10	Fold Change	Genbank	Map	Chromosome	Description	GO Biological Process	GO Cellular Component	GO Molecular Function
[truncated: 286 more rows]

[truncated: 1 more sheets: Genes Decrease in Cell Lines]
